# Supplementary material for: FAM134B-mediated ER-phagy degrades APP and suppresses Alzheimer’s disease pathology
Source: EMBO J. 2026 May 26;45(13):4492–530. doi: 10.1038/s44318-026-00818-9 (PMC13324857; doi:10.1038/s44318-026-00818-9)
Supplement: Supplementary file 5 — Source data Fig. 1 [file 44318_2026_818_MOESM5_ESM.zip]

Archive with 65 entries (55 files):
- Figure 1/
- Figure 1/Figure 1A+1B+1C+1D+1F+1H+1I+1K/
- Figure 1/Figure 1A+1B+1C+1D+1F+1H+1I+1K/Figure 1A.xlsx
- Figure 1/Figure 1A+1B+1C+1D+1F+1H+1I+1K/Figure 1B.xlsx
- Figure 1/Figure 1A+1B+1C+1D+1F+1H+1I+1K/Figure 1C.xlsx
- Figure 1/Figure 1A+1B+1C+1D+1F+1H+1I+1K/Figure 1D.xlsx
- Figure 1/Figure 1A+1B+1C+1D+1F+1H+1I+1K/Figure 1F.xlsx
- Figure 1/Figure 1A+1B+1C+1D+1F+1H+1I+1K/Figure 1H.xlsx
- Figure 1/Figure 1A+1B+1C+1D+1F+1H+1I+1K/Figure 1I.xlsx
- Figure 1/Figure 1A+1B+1C+1D+1F+1H+1I+1K/Figure 1K.xlsx
- Figure 1/Figure 1E/
- Figure 1/Figure 1E/AD 1-4/
- Figure 1/Figure 1E/AD 1-4/AD #1-Aβ.tif
- Figure 1/Figure 1E/AD 1-4/AD #1-FAM134B.tif
- Figure 1/Figure 1E/AD 1-4/AD #2-Aβ.tif
- Figure 1/Figure 1E/AD 1-4/AD #2-FAM134B_EGFP.tif
- Figure 1/Figure 1E/AD 1-4/AD #3-Aβ.tif
- Figure 1/Figure 1E/AD 1-4/AD #3-FAM134B.tif
- Figure 1/Figure 1E/AD 1-4/AD #4-Aβ.tif
- Figure 1/Figure 1E/AD 1-4/AD #4-FAM134B.tif
- Figure 1/Figure 1E/Control 1-3/
- Figure 1/Figure 1E/Control 1-3/Control #1-Aβ.tif
- Figure 1/Figure 1E/Control 1-3/Control #1-FAM134B.tif
- Figure 1/Figure 1E/Control 1-3/Control #2-Aβ.tif
- Figure 1/Figure 1E/Control 1-3/Control #2-FAM134B.tif
- Figure 1/Figure 1E/Control 1-3/Control #3-Aβ.tif
- Figure 1/Figure 1E/Control 1-3/Control #3-FAM134B.tif
- Figure 1/Figure 1G/
- Figure 1/Figure 1G/APP.tif
- Figure 1/Figure 1G/Calnexin.tif
- Figure 1/Figure 1G/Climp63.tif
- Figure 1/Figure 1G/Fam134b.tif
- Figure 1/Figure 1G/Gapdh.tif
- Figure 1/Figure 1G/Lc3b.tif
- Figure 1/Figure 1G/p62 (down).tif
- Figure 1/Figure 1G/Reep5.tif
- Figure 1/Figure 1G/WB for Figure 1G.pdf
- Figure 1/Figure 1I/
- Figure 1/Figure 1I/APP (lane 1-12).tif
- Figure 1/Figure 1I/GAPDH (lane 1-12).tif
- Figure 1/Figure 1I/WB for Figure 1I.pdf
- Figure 1/Figure 1J/
- Figure 1/Figure 1J/APP (lane 4-6).tif
- Figure 1/Figure 1J/CALNEXIN (1-3).tif
- Figure 1/Figure 1J/FAM134B (lane 2-4).tif
- Figure 1/Figure 1J/Figure 1J Replicate 1/
- Figure 1/Figure 1J/Figure 1J Replicate 1/APP (lane 1-3).tif
- Figure 1/Figure 1J/Figure 1J Replicate 1/CALNEXIN (lane 1-3).tif
- Figure 1/Figure 1J/Figure 1J Replicate 1/FAM134B (lane 1-3).tif
- Figure 1/Figure 1J/Figure 1J Replicate 1/GAPDH (lane 1-3).tif
- Figure 1/Figure 1J/Figure 1J Replicate 1/LC3B (lane 1-3).tif
- Figure 1/Figure 1J/Figure 1J Replicate 1/p62 (lane 1-3).tif
- Figure 1/Figure 1J/Figure 1J Replicate 2/
- Figure 1/Figure 1J/Figure 1J Replicate 2/APP (lane 7-9).tif
- Figure 1/Figure 1J/Figure 1J Replicate 2/CALNEXIN (lane 7-9).tif
- Figure 1/Figure 1J/Figure 1J Replicate 2/FAM134B (lane 5-7).tif
- Figure 1/Figure 1J/Figure 1J Replicate 2/GAPDH (lane 7-9).tif
- Figure 1/Figure 1J/Figure 1J Replicate 2/LC3B (lane 1-3).tif
- Figure 1/Figure 1J/Figure 1J Replicate 2/p62 (lane 7-9).tif
- Figure 1/Figure 1J/GAPDH (up lane 1-3).tif
- Figure 1/Figure 1J/LC3B (lane 1-3).tif
- Figure 1/Figure 1J/p62 (lane 1-3).tif
- Figure 1/Figure 1J/RHD与IDR序列.pdf
- Figure 1/Figure 1J/WB for Figure 1J.pdf
- Figure 1/README for Figure 1.txt
