# Supplementary material for: FAM134B-mediated ER-phagy degrades APP and suppresses Alzheimer’s disease pathology
Source: EMBO J. 2026 May 26;45(13):4492–530. doi: 10.1038/s44318-026-00818-9 (PMC13324857; doi:10.1038/s44318-026-00818-9)
Supplement: Supplementary file 5 — Source data Fig. 1 [file 44318_2026_818_MOESM5_ESM.zip › Figure 1/Figure 1A+1B+1C+1D+1F+1H+1I+1K/Figure 1A.xlsx]

## Sheet: Figure 1A
GEO Sample ID	GSM21217	GSM21218	GSM21219	GSM21220	GSM21221	GSM21226	GSM21231	GSM21232	GSM21215	GSM119628	GSM119629	GSM119630	GSM119631	GSM119632	GSM119633	GSM119634	GSM119635	GSM119636	GSM119637	GSM119638	GSM119639	GSM119640	GSM697308	GSM697309	GSM697310	GSM697311	GSM697312	GSM697313	GSM697314	GSM697315	GSM726085	GSM726086	GSM726089	GSM726097	GSM726099	GSM726100	GSM726102	GSM726105	GSM726109	GSM726116	GSM726117	GSM726121	GSM726124	GSM726130	GSM726134	GSM726139	GSM907861	GSM907862	GSM907863
RTN3	1.23637	1.34205	0.804341	1.01251	1.21624	0.69318	0.923366	0.6734	1.09855	1.36143	0.428051	0.127391	0.859182	1.15932	0.554461	0.822453	1.68397	1.0969	1.7249	0.910343	0.861749	1.40985	1.11987	1.16993	0.938698	1.35125	0.598445	1.1076	1.07975	0.634446	0.97053	1.20711	0.929592	0.969598	1.01138	0.917933	0.994546	1.0664	0.868823	0.957701	1.11718	0.831781	1.0425	1.0246	1.0023	1.08802	1.00395	1.00432	1.00825
FAM134B	1.13799	1.35354	0.678364	1.006	0.743892	0.791774	1.10884	0.965038	1.21456	1.25509	0.502575	0.362203	1.00631	1.61147	1.55684	0.663766	1.29992	0.942214	1.15707	0.730619	0.755033	1.15688	1.25468	1.9739	0.778609	1.33101	0.638942	0.658894	0.844731	0.519227	0.525249	1.15311	1.1157	0.668099	0.778278	0.77927	0.637863	1.20471	0.950996	1.07632	1.34662	1.06174	1.42618	0.837331	1.31077	1.12777	0.97245	0.983287	0.991009
FAM134A	1.49215	1.158	0.9904	0.764881	1.04345	0.998733	0.769618	0.647162	1.13561	1.04451	1.2064	0.664829	1.01311	0.894513	1.38673	0.756378	1.091	1.04691	1.13405	0.847381	0.883693	1.03048	1.20986	1.26505	0.695167	1.39653	0.611968	1.14627	1.05149	0.623662	1.18007	1.14219	0.683658	1.0316	0.98399	1.06543	1.24897	0.763067	1.07278	1.19001	1.29949	0.775325	0.971767	0.994314	0.720389	0.876961	0.97584	0.998136	1.01357
FAM134C	1.3163	1.14735	1.22302	0.966907	0.961524	0.982953	0.808517	0.832741	0.760689	0.741448	1.57772	1.09132	1.00602	1.00195	1.03544	0.950435	0.914453	0.793596	1.06198	0.996029	0.949615	0.879996	0.95284	1.18234	0.767292	0.792962	0.956153	1.15329	1.05794	1.13718	1.19598	0.751983	0.929607	0.884511	1.03674	1.1777	1.00007	0.865249	1.1772	1.06503	0.90047	1.02201	1.04954	1.11755	0.855936	0.970414	1.00218	1.00838	1.01054
CCPG1	0.783141	1.08232	0.928756	1.30014	1.05051	1.34847	0.621006	0.930591	0.955065	1.25127	1.39706	1.6231	0.686909	0.645074	0.750163	1.75763	0.541496	0.320079	0.434388	1.56164	1.17018	0.861008	0.756989	0.346316	0.939865	1.56272	2.45257	0.750617	0.793309	0.397611	0.90216	0.84389	1.00364	1.08396	1.10022	0.979461	0.987006	1.11891	0.754254	1.13875	0.905775	0.806373	1.13095	1.07584	1.09655	1.07227	0.989304	1.00819	1.01827
TEX264	1.21782	0.742023	1.43193	1.36	0.753918	0.681981	0.354585	1.48348	0.974259	0.516411	1.12315	1.25024	1.32914	1.11756	1.18776	0.387215	1.11465	1.27776	0.853147	0.792236	1.10747	0.943255	1.20554	1.17614	0.758746	1.38848	2.36832	0.644315	0.131681	0.326774	0.836704	1.10154	0.884325	0.824752	0.925118	1.05813	1.24921	0.957685	1.16325	0.921995	0.939335	1.13539	1.00772	0.96497	0.857492	1.17238	1.00395	1.00125	1.00125
C53	0.88721	0.987597	1.10836	1.15604	0.906022	1.33444	0.785742	0.98111	0.853477	0.833977	1.19045	1.67039	0.647033	0.61323	1.77174	1.79528	0.541941	0.847591	0.480658	0.425311	1.62488	0.557527	2.25701	0.192674	1.48849	1.64807	0.840364	0.260818	0.675992	0.636586	0.788268	0.710462	1.30189	0.855311	1.04726	1.34576	1.19755	1.05578	1.09507	0.827405	0.814638	0.857745	1.04191	1.24141	0.85254	0.966983	1.02049	1.00412	1.01861
ATL3	1	1	1	1	1	1	1	1	1	0.885641	0.729008	0.752703	0.966351	1.52468	1.37165	0.311162	0.685772	1.05585	0.841555	1.45432	1.10475	1.31656	1.11544	1.33689	0.873168	0.599617	0.582319	1.00937	0.978611	1.50458	1.13212	0.798982	0.945531	0.878497	0.982286	1.26116	1.20719	0.899416	1.18725	1.13283	0.7487	0.999847	0.934249	0.893649	0.87594	1.12235	0.991608	1.01436	1.01037
CALCOCO1	0.416444	1.14165	0.854254	1.19421	1.04961	1.60202	1.06748	1.21053	0.463789	1.08705	1.5042	1.1674	0.694935	0.579409	1.11385	1.4258	0.827767	0.929285	0.691878	0.883128	1.3324	0.762894	1.51493	1.17142	1.33281	1.102	0.461315	0.955136	0.669655	0.79274	0.874814	0.939754	1.09578	0.960335	1.07389	1.2483	1.06567	0.796987	1.04165	1.03749	1.07447	0.994227	0.958227	0.955713	0.882669	1.00003	1.00538	1.0274	1.00329
SEC62	1.69076	0.813714	1.14582	0.86658	0.830851	1.06052	0.887264	0.806705	0.897778	1.11535	0.687026	0.428579	0.871516	1.39191	0.830863	0.521301	1.20743	1.10735	1.63461	1.11457	0.842199	1.2473	1.28808	1.26265	0.848594	0.630707	0.460512	1.22023	1.26943	1.0198	0.802977	1.47155	1.03183	1.0691	0.884009	0.667524	0.634393	0.938364	0.800118	1.03496	1.47613	0.805071	1.23792	1.04646	1.24701	0.852581	0.989689	1.00305	1.01481
Gene	P-Value	FDR	Log2FC
RTN3	2.40985e-09	2.40985e-08	-0.391011
FAM134B	0.0124708	0.0311771	-0.233935
FAM134A	0.000411215	0.00205607	-0.168765
FAM134C	0.00172379	0.00574596	-0.146014
CCPG1	0.0332774	0.0554624	-0.130884
TEX264	0.0177119	0.0354239	-0.130821
C53	0.964747	0.964747	-0.00326827
ATL3	0.148756	0.212508	0.0994515
CALCOCO1	0.217146	0.271432	0.0548076
SEC62	0.768377	0.853752	0.0141414
[truncated: 187 more columns]
