# Supplementary material for: FAM134B-mediated ER-phagy degrades APP and suppresses Alzheimer’s disease pathology
Source: EMBO J. 2026 May 26;45(13):4492–530. doi: 10.1038/s44318-026-00818-9 (PMC13324857; doi:10.1038/s44318-026-00818-9)
Supplement: Supplementary file 5 — Source data Fig. 1 [file 44318_2026_818_MOESM5_ESM.zip › Figure 1/Figure 1A+1B+1C+1D+1F+1H+1I+1K/Figure 1C.xlsx]

## Sheet: Figure 1C
	WT
	1	2	3	4	5	Average	SEM
Rtn3	0.678305	1	0.89148	0.687033	1.19102	0.889568	0.0971407
Fam134b	0.86259	1	1.01248	0.94217	1.4276	1.04897	0.0982936
Fam134a	0.771075	1	0.772269	0.88971	1.02221	0.891053	0.0536552
Fam134c	0.755064	1	0.844368	0.689681	1.00707	0.859236	0.0638321
Ccpg1	0.795161	1	0.928396	0.676132	1.10905	0.901748	0.0760263
Tex264	0.881981	1	0.917627	0.892017	1.17269	0.972864	0.0540903
C53	0.805007	1	1.00992	0.784003	1.27081	0.973948	0.0879547
Atl3	0.7876	1	0.8685	0.773728	0.986271	0.88322	0.0477521
Calcoco1	0.847957	1	1.11161	0.703715	1.17401	0.967458	0.0861232
Sec62	0.945248	1	0.988522	0.956871	1.54593	1.08731	0.115089
	5xFAD
	1	2	3	4	5	Average	SEM
Rtn3	0.9909	0.913683	1.0826	0.835878	0.949383	0.954489	0.0409253
FAM134B	0.500567	0.674136	0.62024	1.22643	0.565997	0.717474	0.130453
FAM134A	1.14185	0.826668	0.960365	0.668789	0.790034	0.87754	0.08079
FAM134C	0.93672	0.851706	0.940704	0.67025	0.70614	0.821104	0.056825
CCPG1	1.02172	0.984609	1.05002	0.819456	0.88082	0.951326	0.0436837
Tex264	0.982882	1.06095	1.01202	1.11481	1.01465	1.03706	0.0231092
C53	0.954676	1.03591	1.05866	1.16588	1.02708	1.04844	0.0341337
Atl3	1.10399	0.921894	1.09745	0.904281	0.936505	0.992824	0.0443552
Calcoco1	1.11956	1.0597	1.01865	0.814948	0.906374	0.983846	0.0547318
Sec62	1.10463	1.21277	1.08372	1.29431	1.16515	1.17212	0.0380807
	WT vs 5XFAD	Summary
	TTEST
Rtn3	0.281554	ns
FAM134B	0.0398042	*
FAM134A	0.44657	ns
FAM134C	0.333721	ns
CCPG1	0.295546	ns
Tex264	0.160633	ns
C53	0.232185	ns
Atl3	0.0656665	ns
Calcoco1	0.438548	ns
Sec62	0.258117	ns
