# Supplementary material for: FAM134B-mediated ER-phagy degrades APP and suppresses Alzheimer’s disease pathology
Source: EMBO J. 2026 May 26;45(13):4492–530. doi: 10.1038/s44318-026-00818-9 (PMC13324857; doi:10.1038/s44318-026-00818-9)
Supplement: Supplementary file 5 — Source data Fig. 1 [file 44318_2026_818_MOESM5_ESM.zip › Figure 1/Figure 1A+1B+1C+1D+1F+1H+1I+1K/Figure 1D.xlsx]

## Sheet: Figure 1D
	WT				Average	SEM
	1	2	3	4
1M	1.32555	1.1175	1.00098	1	1.11101	0.0766469
3M	0.899972	1.15591	0.95358	1.06575	1.0188	0.0572835
6M	0.947833	0.952337	0.862716	0.820265	0.895787	0.0325371
	5XFAD				Average	SEM
	1	2	3	4
1M	0.944441	0.838813	1.06407	1.01565	0.965744	0.048925
3M	0.832356	0.78258	0.896424		0.83712	0.0329501
6M	0.666817	0.66154	0.871373	0.724935	0.731166	0.0488921
	TTEST	Summary
	WT vs 5XFAD
1M	0.0849689	0.085
3M	0.0222533	*
6M	0.0180439	*
