# Supplementary material for: FAM134B-mediated ER-phagy degrades APP and suppresses Alzheimer’s disease pathology
Source: EMBO J. 2026 May 26;45(13):4492–530. doi: 10.1038/s44318-026-00818-9 (PMC13324857; doi:10.1038/s44318-026-00818-9)
Supplement: Supplementary file 5 — Source data Fig. 1 [file 44318_2026_818_MOESM5_ESM.zip › Figure 1/Figure 1A+1B+1C+1D+1F+1H+1I+1K/Figure 1F.xlsx]

## Sheet: Figure 1F
	Control				Average	SEM
	1	2	3
Aβ	58.5648	127.537	15.0794		67.0605	32.7406
FAM134B	1654.51	2472.66	2262.4		2129.86	245.299
	AD
	1	2	3	4
Aβ	2269.42	954.287	1316.28	2125.2	1666.3	316.731
FAM134B	299.284	310.528	108.41	51.8556	192.519	65.9452
Control vs AD	ttest	Summary
Aβ	0.00722613	**
FAM134B	0.00563151	**
Fluorescence Data Statistics
Control-1	Count	Total Area	Mean	Average
Aβ-1.44 mm² x 20	1921.67	28.8	66.7245	58.5648
Aβ -1.44 mm² x 20	1451.67	28.8	50.4051
FAM134B-1.44 mm² x 20	49948	28.8	1734.31	1654.51
FAM134B -1.44 mm² x 20	45352	28.8	1574.72
Control-1	Count	Total Area	Mean	Average
Aβ-1.44 mm² x 20	4495.62	28.8	156.098	127.537
Aβ -1.44 mm² x 20	2850.54	28.8	98.977
FAM134B-1.44 mm² x 20	69837.9	28.8	2424.93	2472.66
FAM134B -1.44 mm² x 20	72587.1	28.8	2520.39
Control-1	Count	Total Area	Mean	Average
Aβ -1.44 mm² x 6	130.286	8.64	15.0794	15.0794
Aβ-1.44 mm² x 14	304	20.16	15.0794
Aβ-1.44 mm² x 20	434.286	28.8	15.0794
FAM134B-1.44 mm² x 6	19547.1	8.64	2262.4	2262.4
FAM134B-1.44 mm² x 14	45610	20.16	2262.4
FAM134B-1.44 mm² x 20	65157.1	28.8	2262.4
AD-1	Count	Total Area	Mean	Average
Aβ -1.44 mm² x 6	25886	8.64	2996.06	2269.42
Aβ-1.44 mm² x 6	16628.7	8.64	1924.62
Aβ-1.44 mm² x 7	17623.2	10.08	1748.34
Aβ-1.44 mm² x 9	33181	12.96	2560.26
Aβ-1.44 mm² x 12	36596	17.28	2117.82
FAM134B-1.44 mm² x 6	1956.84	8.64	226.486	299.284
FAM134B-1.44 mm² x 6	2044.91	8.64	236.679
FAM134B-1.44 mm² x 7	2519.84	10.08	249.984
FAM134B-1.44 mm² x 9	4591	12.96	354.244
FAM134B-1.44 mm² x 12	7236	17.28	418.75
AD-2	Count	Total Area	Mean	Average
Aβ-1.44 mm² x 13	17237.1	18.72	920.786	954.287
Aβ-1.44 mm² x 14	17026.1	20.16	844.549
Aβ -1.44 mm² x 13	20545.7	18.72	1097.52
FAM134B-1.44 mm² x 13	4016.26	18.72	214.544	310.528
FAM134B-1.44 mm² x 14	7767.56	20.16	385.295
FAM134B -1.44 mm² x 13	6210.26	18.72	331.745
AD-3	Count	Total Area	Mean	Average
Aβ-1.44 mm² x 20	44924	28.8	1559.86	1316.28
Aβ -1.44 mm² x 20	30893.8	28.8	1072.7
FAM134B-1.44 mm² x 20	4238	28.8	147.153	108.41
FAM134B -1.44 mm² x 20	2006.44	28.8	69.6682
AD-4	Count	Total Area	Mean	Average
Aβ-1.44 mm² x 6	14578	8.64	1687.27	2125.2
Aβ -1.44 mm² x 9	19014	12.96	1467.13
Aβ-1.44 mm² x 12	39832	17.28	2305.09
Aβ-1.44 mm² x 13	56933.5	18.72	3041.32
FAM134B-1.44 mm² x 6	288	8.64	33.3333	51.8556
FAM134B -1.44 mm² x 12	666.25	12.96	51.4082
FAM134B-1.44 mm² x 9	115	17.28	6.65509
FAM134B-1.44 mm² x 13	2172	18.72	116.026
