# Supplementary material for: FAM134B-mediated ER-phagy degrades APP and suppresses Alzheimer’s disease pathology
Source: EMBO J. 2026 May 26;45(13):4492–530. doi: 10.1038/s44318-026-00818-9 (PMC13324857; doi:10.1038/s44318-026-00818-9)
Supplement: Supplementary file 5 — Source data Fig. 1 [file 44318_2026_818_MOESM5_ESM.zip › Figure 1/Figure 1A+1B+1C+1D+1F+1H+1I+1K/Figure 1H.xlsx]

## Sheet: Figure 1H
	WT					Average	SEM
	1	2	3	4	5
Fam134b	1	0.752688	0.74905	0.676607	0.478606	0.73139	0.0836115
Calnexin	1	0.936304	0.993623	1.4608	1.03641	1.08543	0.0952023
Climp63	1	0.856352	0.455347	0.695012	0.771083	0.755559	0.0905386
Reep5	1	1.34242	0.966966	1.25118	0.839193	1.07995	0.0936297
p62	1	1.82166	1.54158	1.85303	1.56125	1.5555	0.152998
Lc3b-II	1	0.615499	1.22354	1.39012	1.13124	1.07208	0.130624
	5xFAD					Average	SEM
	1	2	3	4	5
Fam134b	0.428118	0.411997	0.439663	0.517243	0.771856	0.513775	0.0670098
Calnexin	1.34458	1.55584	1.31879	1.40882	1.31501	1.38861	0.0450571
Climp63	1.3268	1.63918	1.7292	1.70513	5.1755	2.31516	0.718708
Reep5	1.73405	2.14142	1.51923	1.87469	1.56902	1.76768	0.112574
p62	1.29249	3.20144	2.33884	1.52378	2.28532	2.12837	0.337982
Lc3b-II	1.09761	0.75367	1.05602	0.844962	0.982207	0.946893	0.0646513
	WT vs 5XFAD
	TTEST	Summary
Fam134b	0.0392118	*
Calnexin	0.0148787	*
Climp63	0.0477717	*
Reep5	0.000845138	***
p62	0.0886205	0.089
Lc3b-II	0.212089	ns
