# Supplementary material for: FAM134B-mediated ER-phagy degrades APP and suppresses Alzheimer’s disease pathology
Source: EMBO J. 2026 May 26;45(13):4492–530. doi: 10.1038/s44318-026-00818-9 (PMC13324857; doi:10.1038/s44318-026-00818-9)
Supplement: Supplementary file 5 — Source data Fig. 1 [file 44318_2026_818_MOESM5_ESM.zip › Figure 1/Figure 1A+1B+1C+1D+1F+1H+1I+1K/Figure 1I.xlsx]

## Sheet: Figure 1I
	NC			Average	SEM
0h	1	1	1	1	0
6h	1.05502	0.858779	1.06124	0.99168	0.066475
12h	0.963077	1.05432	0.855887	0.95776	0.0573436
24h	0.960615	0.925643	0.917377	0.934545	0.0132518
	APPWT			Average	SEM
0h	1.04895	0.988301	0.944769	0.994008	0.030211
6h	0.501054	0.7	0.607701	0.602918	0.0574806
12h	0.453488	0.641848	0.55454	0.549959	0.0544229
24h	0.416317	0.582232	0.622058	0.540202	0.0630004
	APPmut			Average	SEM
0h	1.03056	0.979114	0.922995	0.977555	0.0310599
6h	0.809866	0.850402	0.8973	0.852523	0.025262
12h	0.676572	0.535135	0.600473	0.60406	0.0408687
24h	0.361311	0.459125	0.59749	0.472642	0.0685132
Dunnett's multiple comparisons test	Significant?	Summary	Adjusted P Value
24h
NC vs. APPWT	Yes	****	<0.0001
NC vs. APPmut	Yes	****	<0.0001
