# Supplementary material for: FAM134B-mediated ER-phagy degrades APP and suppresses Alzheimer’s disease pathology
Source: EMBO J. 2026 May 26;45(13):4492–530. doi: 10.1038/s44318-026-00818-9 (PMC13324857; doi:10.1038/s44318-026-00818-9)
Supplement: Supplementary file 5 — Source data Fig. 1 [file 44318_2026_818_MOESM5_ESM.zip › Figure 1/Figure 1A+1B+1C+1D+1F+1H+1I+1K/Figure 1K.xlsx]

## Sheet: Figure 1K
FAM134B / GAPDH				Average	SEM
NC	1	1	1	1	0
APPWT	0.811765	0.810811	0.787234	0.80327	0.00802263
APPmut	0.556701	0.561798	0.511628	0.543376	0.0159419
CALNEXIN / GAPDH				Average	SEM
NC	1	1	1	1	0
APPWT	1.3619	1.3913	1.20482	1.31934	0.0578873
APPmut	1.5	1.49485	1.62162	1.53882	0.0414264
p62 / GAPDH				Average	SEM
NC	1	1	1	1	0
APPWT	0.851852	0.666667	0.725	0.74784	0.0546645
APPmut	0.970149	1.02247	0.755102	0.915908	0.0818093
LC3B-II / GAPDH				Average	SEM
NC	1	1	1	1	0
APPWT	0.839506	1.02469	1.0375	0.967233	0.0639701
APPmut	0.80597	1.29213	1.10204	1.06672	0.141451
Tukey's multiple comparisons test	Significant?	Summary	Adjusted P Value
FAM134B
NC vs. APPWT	No	**	0.0097
NC vs. APPmut	Yes	****	<0.0001
CALNEXIN
NC vs. APPWT	Yes	**	0.0017
NC vs. APPmut	Yes	****	<0.0001
p62
NC vs. APPWT	Yes	*	0.0124
NC vs. APPmut	No	ns	0.559
LC3B-II
NC vs. APPWT	No	ns	0.9136
NC vs. APPmut	No	ns	0.691
Relative grayscale value
	FAM134B	CALNEXIN	p62	LC3B-II	GAPDH	FAM134B / GAPDH	CALNEXIN / GAPDH	p62 / GAPDH	LC3B-II / GAPDH
NC	1	1	1	1	1	1	1	1	1
APPWT	0.657529	1.10314	0.69	0.68	0.81	0.811765	1.3619	0.851852	0.839506
APPmut	0.745979	2.01	1.3	1.08	1.34	0.556701	1.5	0.970149	0.80597
	FAM134B	CALNEXIN	p62	LC3B-II	GAPDH	FAM134B / GAPDH	CALNEXIN / GAPDH	p62 / GAPDH	LC3B-II / GAPDH
NC	1	1	1	1	1	1	1	1	1
APPWT	0.656757	1.12696	0.54	0.83	0.81	0.810811	1.3913	0.666667	1.02469
APPmut	0.5	1.33041	0.91	1.15	0.89	0.561798	1.49485	1.02247	1.29213
	FAM134B	CALNEXIN	p62	LC3B-II	GAPDH	FAM134B / GAPDH	CALNEXIN / GAPDH	p62 / GAPDH	LC3B-II / GAPDH
NC	1	1	1	1	1	1	1	1	1
APPWT	0.629787	0.963855	0.58	0.83	0.8	0.787234	1.20482	0.725	1.0375
APPmut	0.501395	1.58919	0.74	1.08	0.98	0.511628	1.62162	0.755102	1.10204
