# Supplementary material for: FAM134B-mediated ER-phagy degrades APP and suppresses Alzheimer’s disease pathology
Source: EMBO J. 2026 May 26;45(13):4492–530. doi: 10.1038/s44318-026-00818-9 (PMC13324857; doi:10.1038/s44318-026-00818-9)
Supplement: Supplementary file 5 — Source data Fig. 1 [file 44318_2026_818_MOESM5_ESM.zip › Figure 1/README for Figure 1.txt]

Western Blot Data:
TIFF files for each blot band are provided and organized in individual folders (Figure 1G, 1I, 1J).
A PDF file summarizing all Western blot results is also provided in the corresponding folder, which includes all blots shown in the main figures and all independent replicates used for quantification.

Microscopy Data:
A folder containing the original microscopy source data presented in Figure 1E.

Quantitative Data:
A folder containing the raw quantitative data for Figures 1A, 1B, 1C, 1D, 1F, 1H and 1K. 
