# Supplementary material for: FAM134B-mediated ER-phagy degrades APP and suppresses Alzheimer’s disease pathology
Source: EMBO J. 2026 May 26;45(13):4492–530. doi: 10.1038/s44318-026-00818-9 (PMC13324857; doi:10.1038/s44318-026-00818-9)
Supplement: Supplementary file 6 — Source data Fig. 2 [file 44318_2026_818_MOESM6_ESM.zip]

Archive with 94 entries (76 files):
- Figure 2/
- Figure 2/Figure 2A/
- Figure 2/Figure 2A/BafA1/
- Figure 2/Figure 2A/BafA1/APP.tif
- Figure 2/Figure 2A/BafA1/CALNEXIN.tif
- Figure 2/Figure 2A/BafA1/DAPI.tif
- Figure 2/Figure 2A/BafA1/Inset-APP.tif
- Figure 2/Figure 2A/BafA1/Inset-CALNEXIN.tif
- Figure 2/Figure 2A/BafA1/Inset-LAMP1.tif
- Figure 2/Figure 2A/BafA1/Inset-Merge.tif
- Figure 2/Figure 2A/BafA1/LAMP1.tif
- Figure 2/Figure 2A/BafA1/Merge.tif
- Figure 2/Figure 2A/EBSS+BafA1/
- Figure 2/Figure 2A/EBSS+BafA1/APP.tif
- Figure 2/Figure 2A/EBSS+BafA1/CALNEXIN.tif
- Figure 2/Figure 2A/EBSS+BafA1/DAPI.tif
- Figure 2/Figure 2A/EBSS+BafA1/Inset-APP.tif
- Figure 2/Figure 2A/EBSS+BafA1/Inset-CALNEXIN.tif
- Figure 2/Figure 2A/EBSS+BafA1/Inset-LAMP1.tif
- Figure 2/Figure 2A/EBSS+BafA1/Inset-Merge.tif
- Figure 2/Figure 2A/EBSS+BafA1/LAMP1.tif
- Figure 2/Figure 2A/EBSS+BafA1/merge.tif
- Figure 2/Figure 2A-2K/
- Figure 2/Figure 2A-2K/Figure 2A.xlsx
- Figure 2/Figure 2A-2K/Figure 2B.xlsx
- Figure 2/Figure 2A-2K/Figure 2C.xlsx
- Figure 2/Figure 2A-2K/Figure 2D.xlsx
- Figure 2/Figure 2A-2K/Figure 2E.xlsx
- Figure 2/Figure 2A-2K/Figure 2F.xlsx
- Figure 2/Figure 2A-2K/Figure 2G.xlsx
- Figure 2/Figure 2A-2K/Figure 2H.xlsx
- Figure 2/Figure 2A-2K/Figure 2I.xlsx
- Figure 2/Figure 2A-2K/Figure 2J.xlsx
- Figure 2/Figure 2A-2K/Figure 2K.xlsx
- Figure 2/Figure 2D/
- Figure 2/Figure 2D/APP-mCherry+mCherry (lane 5-8).tif
- Figure 2/Figure 2D/FAM134B (lane 5-8).tif
- Figure 2/Figure 2D/Figure 2D Replicate 1/
- Figure 2/Figure 2D/Figure 2D Replicate 1/APP-mCherry+mCherry (lane 1-4).tif
- Figure 2/Figure 2D/Figure 2D Replicate 1/FAM134B (lane 1-4).tif
- Figure 2/Figure 2D/Figure 2D Replicate 1/GAPDH (lane 1-4).tif
- Figure 2/Figure 2D/Figure 2D Replicate 2/
- Figure 2/Figure 2D/Figure 2D Replicate 2/APP-mCherry+mCherry (lane 9-12).tif
- Figure 2/Figure 2D/Figure 2D Replicate 2/FAM134B (lane 9-12).tif
- Figure 2/Figure 2D/Figure 2D Replicate 2/GAPDH (lane 9-12).tif
- Figure 2/Figure 2D/GAPDH (lane 5-8).tif
- Figure 2/Figure 2D/WB for Figure 2D.pdf
- Figure 2/Figure 2E/
- Figure 2/Figure 2E/APP (up lane 5-6).tif
- Figure 2/Figure 2E/FAM134B (up lane 5-6).tif
- Figure 2/Figure 2E/Figure 2E Replicate 1/
- Figure 2/Figure 2E/Figure 2E Replicate 1/APP.tif
- Figure 2/Figure 2E/Figure 2E Replicate 1/GAPDH.tif
- Figure 2/Figure 2E/Figure 2E Replicate 2/
- Figure 2/Figure 2E/Figure 2E Replicate 2/APP.tif
- Figure 2/Figure 2E/Figure 2E Replicate 2/GAPDH.tif
- Figure 2/Figure 2E/Figure 2E Replicate 3/
- Figure 2/Figure 2E/Figure 2E Replicate 3/APP.tif
- Figure 2/Figure 2E/Figure 2E Replicate 3/GAPDH.tif
- Figure 2/Figure 2E/GAPDH (lane 5-6).tif
- Figure 2/Figure 2E/WB for Figure 2E.pdf
- Figure 2/Figure 2J/
- Figure 2/Figure 2J/3HA-FAM134B (lane 7-12).tif
- Figure 2/Figure 2J/APPWT-mCherry (lane 7-12).tif
- Figure 2/Figure 2J/Figure 2J Replicate 1/
- Figure 2/Figure 2J/Figure 2J Replicate 1/3HA-FAM134B (lane 7-12).tif
- Figure 2/Figure 2J/Figure 2J Replicate 1/APPWT-mCherry (lane 7-12).tif
- Figure 2/Figure 2J/Figure 2J Replicate 1/GAPDH (lane 7-12).tif
- Figure 2/Figure 2J/Figure 2J Replicate 1/mCherry (lane 7-12).tif
- Figure 2/Figure 2J/Figure 2J Replicate 2/
- Figure 2/Figure 2J/Figure 2J Replicate 2/3HA-FAM134B (lane 7-12).tif
- Figure 2/Figure 2J/Figure 2J Replicate 2/APPWT-mCherry (lane 7-12).tif
- Figure 2/Figure 2J/Figure 2J Replicate 2/GAPDH (lane 7-12).tif
- Figure 2/Figure 2J/Figure 2J Replicate 2/mCherry (lane 7-12).tif
- Figure 2/Figure 2J/GAPDH (lane 7-12).tif
- Figure 2/Figure 2J/mCherry (lane 1-6).tif
- Figure 2/Figure 2J/WB for Figure 2J.pdf
- Figure 2/Figure 2K/
- Figure 2/Figure 2K/3HA-FAM134B (lane 1-6).tif
- Figure 2/Figure 2K/APPmut-mCherry (lane 1-6).tif
- Figure 2/Figure 2K/Figure 2K Replicate 1/
- Figure 2/Figure 2K/Figure 2K Replicate 1/3HA-FAM134B (lane 7-12).tif
- Figure 2/Figure 2K/Figure 2K Replicate 1/APPmut-mCherry (lane 7-12).tif
- Figure 2/Figure 2K/Figure 2K Replicate 1/GAPDH (lane 7-12).tif
- Figure 2/Figure 2K/Figure 2K Replicate 1/mCherry (lane 7-12).tif
- Figure 2/Figure 2K/Figure 2K Replicate 2/
- Figure 2/Figure 2K/Figure 2K Replicate 2/3HA-FAM134B (lane 7-12).tif
- Figure 2/Figure 2K/Figure 2K Replicate 2/APPmut-mCherry (lane 7-12).tif
- Figure 2/Figure 2K/Figure 2K Replicate 2/GAPDH (lane 7-12).tif
- Figure 2/Figure 2K/Figure 2K Replicate 2/mCherry (lane 7-12).tif
- Figure 2/Figure 2K/GAPDH (lane 1-6).tif
- Figure 2/Figure 2K/mCherry (lane 1-6).tif
- Figure 2/Figure 2K/WB for Figure 2K.pdf
- Figure 2/READEM for Figure 2.txt
