# Supplementary material for: FAM134B-mediated ER-phagy degrades APP and suppresses Alzheimer’s disease pathology
Source: EMBO J. 2026 May 26;45(13):4492–530. doi: 10.1038/s44318-026-00818-9 (PMC13324857; doi:10.1038/s44318-026-00818-9)
Supplement: Supplementary file 6 — Source data Fig. 2 [file 44318_2026_818_MOESM6_ESM.zip › Figure 2/Figure 2A-2K/Figure 2A.xlsx]

## Sheet: Figure 2A
	1	2	3	4	5	6	7	8	9	10	11	12	13	14	Average	SEM
BafA1	39	26	38	28	39	22	33	42	36	70	50	34	39	45	38.6429	3.12313
EBSS+BafA1	59	40	37	63	52	60	82	67	79	88	80	45			62.6667	1.61684
TTEST	Summary
BafA1 vs EBSS + BafA1
0.000297846	***
