# Supplementary material for: FAM134B-mediated ER-phagy degrades APP and suppresses Alzheimer’s disease pathology
Source: EMBO J. 2026 May 26;45(13):4492–530. doi: 10.1038/s44318-026-00818-9 (PMC13324857; doi:10.1038/s44318-026-00818-9)
Supplement: Supplementary file 6 — Source data Fig. 2 [file 44318_2026_818_MOESM6_ESM.zip › Figure 2/Figure 2A-2K/Figure 2B.xlsx]

## Sheet: Figure 2B
				Average	SEM	TTEST	Summary
NC	0.243	0.213	0.244	0.233333	0.0101708
RTN3L-/-	0.26	0.2	0.23	0.23	0.0173205	0.439018	ns
FAM134B-/-	0.13824	0.138992	0.115829	0.13102	0.00759875	0.000886962	***
FAM134A-/-	0.26	0.2	0.2	0.22	0.02	0.297289	ns
FAM134C-/-	0.2	0.2	0.23	0.21	0.01	0.0886118	ns
CCPG1-/-	0.231	0.202	0.248	0.227	0.0134288	0.36368	ns
TEX264-/-	0.194	0.22	0.239	0.217667	0.0130427	0.200057	ns
C53-/-	0.206	0.233	0.216	0.218333	0.00788106	0.156098	ns
ATL3-/-	0.249015	0.193636	0.29237	0.245007	0.0285723	0.365334	ns
CALCOCO1-/-	0.191	0.227	0.236	0.218	0.0137477	0.212312	ns
SEC62-/-	0.248	0.217	0.236	0.233667	0.00902466	0.490816	ns
