# Supplementary material for: FAM134B-mediated ER-phagy degrades APP and suppresses Alzheimer’s disease pathology
Source: EMBO J. 2026 May 26;45(13):4492–530. doi: 10.1038/s44318-026-00818-9 (PMC13324857; doi:10.1038/s44318-026-00818-9)
Supplement: Supplementary file 6 — Source data Fig. 2 [file 44318_2026_818_MOESM6_ESM.zip › Figure 2/Figure 2A-2K/Figure 2C.xlsx]

## Sheet: Figure 2C
						Aveage	SEM	TTEST	Summary
3HA	0.238	0.22	0.205	0.22	0.222	0.221	0.00953939
3HA-RTN3L	0.374	0.286	0.217	0.207	0.2035	0.2575	0.0423192	0.168726	ns
3HA-FAM134B	0.364	0.353	0.419			0.378667	0.0204151	0.00360053	**
3HA-FAM134A	0.235	0.258	0.1941			0.229033	0.018686	0.363751	ns
3HA-FAM134C	0.2938	0.272	0.2518			0.272533	0.0121273	0.355039	ns
3HA-CCPG1	0.269	0.269	0.241			0.259667	0.00933333	0.0221318	*
3HA-TEX264	0.237	0.237	0.238			0.237333	0.000333333	0.114439	ns
3HA-C53	0.214	0.214	0.228			0.218667	0.00466667	0.420309	ns
3HA-ATL3	0.317	0.296	0.19			0.267667	0.0393037	0.178497	ns
3HA-CALCOCO1	0.432	0.302	0.279	0.2206	0.2057	0.28786	0.0519045	0.0869771	ns
3HA-SEC62	0.334	0.28	0.264			0.292667	0.0211765	0.0298018	*
