# Supplementary material for: FAM134B-mediated ER-phagy degrades APP and suppresses Alzheimer’s disease pathology
Source: EMBO J. 2026 May 26;45(13):4492–530. doi: 10.1038/s44318-026-00818-9 (PMC13324857; doi:10.1038/s44318-026-00818-9)
Supplement: Supplementary file 6 — Source data Fig. 2 [file 44318_2026_818_MOESM6_ESM.zip › Figure 2/Figure 2A-2K/Figure 2D.xlsx]

## Sheet: Figure 2D
	mCherry / (mCherry+APPWT-mCherry)			Average	SEM	TTEST	Summary
NC	1	1	1	1	0
FAM134B-/-	0.872964	0.900302	0.897727	0.890331	0.00871526	0.00312805	**
	mCherry / (mCherry+APPmut-mCherry)
NC	1	1	1	1	0
FAM134B-/-	0.674279	0.632053	0.832338	0.71289	0.0609554	0.0211194	*
Relative grayscale value
	mCherry	APPWT-mCherry	mCherry+APPWT-mCherry	mCherry / (mCherry+APPWT-mCherry)			Normalization
NC	1	1	2	0.5			1
FAM134B-/-	1.34	1.73	3.07	0.436482			0.872964
	mCherry	APPmut-mCherry	mCherry+APPmut-mCherry	mCherry / (mCherry+APPmut-mCherry)
NC	1.04	0.83	1.87	0.55615			1
FAM134B-/-	1.23	2.05	3.28	0.375			0.674279
	mCherry	APPWT-mCherry	mCherry+APPWT-mCherry	mCherry / (mCherry+APPWT-mCherry)
NC	1	1	2	0.5			1
FAM134B-/-	1.49	1.82	3.31	0.450151			0.900302
	mCherry	APPmut-mCherry	mCherry+APPmut-mCherry	mCherry / (mCherry+APPmut-mCherry)
NC	1.19	0.89	2.08	0.572115			1
FAM134B-/-	1.62	2.86	4.48	0.361607			0.632053
	mCherry	APPWT-mCherry	mCherry+APPWT-mCherry	mCherry / (mCherry+APPWT-mCherry)
NC	1	1	2	0.5			1
FAM134B-/-	1.58	1.94	3.52	0.448864			0.897727
	mCherry	APPmut-mCherry	mCherry+APPmut-mCherry	mCherry / (mCherry+APPmut-mCherry)
NC	1.34	1.05	2.39	0.560669			1
FAM134B-/-	1.54	1.76	3.3	0.466667			0.832338
