# Supplementary material for: FAM134B-mediated ER-phagy degrades APP and suppresses Alzheimer’s disease pathology
Source: EMBO J. 2026 May 26;45(13):4492–530. doi: 10.1038/s44318-026-00818-9 (PMC13324857; doi:10.1038/s44318-026-00818-9)
Supplement: Supplementary file 6 — Source data Fig. 2 [file 44318_2026_818_MOESM6_ESM.zip › Figure 2/Figure 2A-2K/Figure 2E.xlsx]

## Sheet: Figure 2E
APP / GAPDH					Average	SEM	TTEST	Summary
NC	1	1	1	1	1	0
FAM134B-/-	2.35632	2.3625	2.66197	2.40964	2.44761	0.0724397	0.000136935	***
Relative grayscale value
	APP	GAPDH	APP / GAPDH
NC	1	1	1
FAM134B-/-	2.05	0.87	2.35632
	APP	GAPDH	APP / GAPDH
NC	1	1	1
FAM134B-/-	1.89	0.8	2.3625
	APP	GAPDH	APP / GAPDH
NC	1	1	1
FAM134B-/-	1.89	0.71	2.66197
	APP	GAPDH	APP / GAPDH
NC	1	1	1
FAM134B-/-	2	0.83	2.40964
