# Supplementary material for: FAM134B-mediated ER-phagy degrades APP and suppresses Alzheimer’s disease pathology
Source: EMBO J. 2026 May 26;45(13):4492–530. doi: 10.1038/s44318-026-00818-9 (PMC13324857; doi:10.1038/s44318-026-00818-9)
Supplement: Supplementary file 6 — Source data Fig. 2 [file 44318_2026_818_MOESM6_ESM.zip › Figure 2/Figure 2A-2K/Figure 2F.xlsx]

## Sheet: Figure 2F
	NC+3HA				Average	SEM
EBSS 0h	0.225	0.236	0.257	0.19	0.227	0.014006		Tukey's multiple comparisons test	Significant?	Summary	Adjusted P Value
EBSS 6h	0.404	0.387	0.447	0.394	0.408	0.0134598
								EBSS 0h
	FAM134B-/-+3HA				Average	SEM		NC+3HA vs. FAM134B-/-+3HA	Yes	***	0.0007
EBSS 0h	0.128	0.154	0.122	0.137	0.13525	0.00696868		FAM134B-/-+3HA vs. FAM134B-/-+3HA-FAM134BWT	Yes	**	0.0016
EBSS 6h	0.309	0.285	0.251	0.312	0.28925	0.014109		FAM134B-/-+3HA vs. FAM134B-/-+3HA-FAM134BmutLIR	No	ns	>0.9999
	FAM134B-/-+3HA-FAM134BWT				Average	SEM
EBSS 0h	0.179	0.233	0.216	0.256	0.221	0.0162224		EBSS 6h
EBSS 6h	0.364	0.351	0.417	0.387	0.37975	0.0144763		NC+3HA vs. FAM134B-/-+3HA	Yes	****	<0.0001
								FAM134B-/-+3HA vs. FAM134B-/-+3HA-FAM134BWT	Yes	***	0.0009
	FAM134B-/-+3HA-FAM134BmutLIR				Average	SEM		FAM134B-/-+3HA vs. FAM134B-/-+3HA-FAM134BmutLIR	No	ns	0.9937
EBSS 0h	0.137	0.142	0.116	0.144	0.13475	0.00642099
EBSS 6h	0.333	0.281	0.237	0.327	0.2945	0.0224109
