# Supplementary material for: FAM134B-mediated ER-phagy degrades APP and suppresses Alzheimer’s disease pathology
Source: EMBO J. 2026 May 26;45(13):4492–530. doi: 10.1038/s44318-026-00818-9 (PMC13324857; doi:10.1038/s44318-026-00818-9)
Supplement: Supplementary file 6 — Source data Fig. 2 [file 44318_2026_818_MOESM6_ESM.zip › Figure 2/Figure 2A-2K/Figure 2G.xlsx]

## Sheet: Figure 2G
	NC+3HA			Average	SEM
EBSS 0h	0.243	0.238	0.238	0.239667	0.00166667
EBSS 6h	0.405	0.515	0.362	0.427333	0.045557		Tukey's multiple comparisons test	Significant?	Summary	Adjusted P Value
							EBSS 0h
	FAM134B-/-+3HA			Average	SEM		NC+3HA vs. FAM134B-/-+3HA	Yes	***	0.0022
EBSS 0h	0.123	0.132	0.137	0.130667	0.00409607		FAM134B-/-+3HA vs. FAM134B-/-+3HA-FAM134BWT	Yes	*	0.0434
EBSS 6h	0.245	0.362	0.172	0.259667	0.0553363		FAM134B-/-+3HA vs. FAM134B-/-+3HA-FAM134BmutLIR	No	ns	0.9975
	FAM134B-/-+3HA-FAM134BWT			Average	SEM		EBSS 6h
EBSS 0h	0.172	0.182	0.209	0.187667	0.0110504		NC+3HA vs. FAM134B-/-+3HA	Yes	*	0.0432
EBSS 6h	0.349	0.485	0.295	0.376333	0.0565253		FAM134B-/-+3HA vs. FAM134B-/-+3HA-FAM134BWT	Yes	*	0.0455
							FAM134B-/-+3HA vs. FAM134B-/-+3HA-FAM134BmutLIR	No	ns	0.8332
	FAM134B-/-+3HA-FAM134BmutLIR			Average	SEM
EBSS 0h	0.13	0.113	0.122	0.121667	0.00491031
EBSS 6h	0.226	0.255	0.178	0.219667	0.0224524
