# Supplementary material for: FAM134B-mediated ER-phagy degrades APP and suppresses Alzheimer’s disease pathology
Source: EMBO J. 2026 May 26;45(13):4492–530. doi: 10.1038/s44318-026-00818-9 (PMC13324857; doi:10.1038/s44318-026-00818-9)
Supplement: Supplementary file 6 — Source data Fig. 2 [file 44318_2026_818_MOESM6_ESM.zip › Figure 2/Figure 2A-2K/Figure 2H.xlsx]

## Sheet: Figure 2H
	3HA			Average	SEM		Dunnett's multiple comparisons test	Significant?	Summary	Adjusted P Value
EBSS 0h	0.23	0.21	0.24	0.226667	0.00763763
EBSS 6h	0.399	0.474	0.43	0.434333	0.0188437		EBSS 0h
							3HA vs. 3HA-FAM134BWT	Yes	**	0.0072
	3HA+FAM134BWT			Average	SEM		3HA vs. 3HA-FAM134BmutLIR	No	ns	0.983
EBSS 0h	0.312	0.316	0.285	0.304333	0.00843109
EBSS 6h	0.502	0.567	0.478	0.515667	0.0230235		EBSS 6h
							3HA vs. 3HA-FAM134BWT	Yes	**	0.0053
	3HA+FAM134BmutLIR			Average	SEM		3HA vs. 3HA-FAM134BmutLIR	No	ns	0.5143
EBSS 0h	0.227	0.217	0.226	0.223333	0.00275379
EBSS 6h	0.408	0.427	0.402	0.412333	0.00652559
