# Supplementary material for: FAM134B-mediated ER-phagy degrades APP and suppresses Alzheimer’s disease pathology
Source: EMBO J. 2026 May 26;45(13):4492–530. doi: 10.1038/s44318-026-00818-9 (PMC13324857; doi:10.1038/s44318-026-00818-9)
Supplement: Supplementary file 6 — Source data Fig. 2 [file 44318_2026_818_MOESM6_ESM.zip › Figure 2/Figure 2A-2K/Figure 2I.xlsx]

## Sheet: Figure 2I
	3HA			Average	SEM
EBSS 0h	0.22	0.23	0.24	0.23	0.005		Dunnett's multiple comparisons test	Significant?	Summary	Adjusted P Value
EBSS 6h	0.409	0.406	0.432	0.415667	0.0071122		EBSS 0h
							3HA vs. 3HA-FAM134BWT	Yes	**	0.0057
	3HA+FAM134BWT			Average	SEM		3HA vs. 3HA-FAM134BmutLIR	No	ns	0.9024
EBSS 0h	0.307	0.316	0.351	0.324667	0.0116225
EBSS 6h	0.49	0.563	0.564	0.539	0.0212191		EBSS 6h
							3HA vs. 3HA-FAM134BWT	Yes	***	0.0008
	3HA+FAM134BmutLIR			Average	SEM		3HA vs. 3HA-FAM134BmutLIR	No	ns	0.9261
EBSS 0h	0.205	0.236	0.22	0.220333	0.00775134
EBSS 6h	0.344	0.44	0.438	0.407333	0.0274287
