# Supplementary material for: FAM134B-mediated ER-phagy degrades APP and suppresses Alzheimer’s disease pathology
Source: EMBO J. 2026 May 26;45(13):4492–530. doi: 10.1038/s44318-026-00818-9 (PMC13324857; doi:10.1038/s44318-026-00818-9)
Supplement: Supplementary file 6 — Source data Fig. 2 [file 44318_2026_818_MOESM6_ESM.zip › Figure 2/Figure 2A-2K/Figure 2J.xlsx]

## Sheet: Figure 2J
mCherry / (APPWT-mCherry+mCherry)
	NC			Average	SEM		Dunnett's multiple comparisons test	Significant?	Summary	Adjusted P Value
EBSS 0h	1	1	1	1	0
EBSS 6h	2.57407	2.17	2.15	2.29802	0.138145		EBSS 0 h
							NC vs. 3HA-FAM134BWT	Yes	**	0.00946837
	3HA+FAM134BWT			Average	SEM		NC vs. 3HA-FAM134BmutLIR	No	ns	0.186574
EBSS 0h	1.63415	1.44393	1.73034	1.6028	0.0841521
EBSS 6h	2.64615	3.01546	3.50847	3.0567	0.249783		EBSS 6 h
							NC vs. 3HA-FAM134BWT	Yes	*	0.0366965
	3HA+FAM134BmutLIR			Average	SEM		NC vs. 3HA-FAM134BmutLIR	Yes	**	0.00118362
EBSS 0h	0.976744	0.359322	0.966942	0.767669	0.204193
EBSS 6h	1.13333	0.810976	1.11842	1.02091	0.105055
Relative grayscale value
NC
	APPWT-mCherry	mCherry	APPWT-mCherry+mCherry	mCherry / (APPWT-mCherry+mCherry)
EBSS 0h	1	1	2	1
EBSS 6h	0.54	1.39	1.93	2.57407
3HA+FAM134BWT
	APPWT-mCherry	mCherry	APPWT-mCherry+mCherry	mCherry / (APPWT-mCherry+mCherry)
EBSS 0h	0.82	1.34	2.16	1.63415
EBSS 6h	0.65	1.72	2.37	2.64615
3HA+FAM134BmutLIR
	APPWT-mCherry	mCherry	APPWT-mCherry+mCherry	mCherry / (APPWT-mCherry+mCherry)
EBSS 0h	0.86	0.84	1.7	0.976744
EBSS 6h	0.75	0.85	1.6	1.13333
NC
	APPWT-mCherry	mCherry	APPWT-mCherry+mCherry	mCherry / (APPWT-mCherry+mCherry)
EBSS 0h	1	1	2	1
EBSS 6h	1	2.17	3.17	2.17
3HA+FAM134BWT
	APPWT-mCherry	mCherry	APPWT-mCherry+mCherry	mCherry / (APPWT-mCherry+mCherry)
EBSS 0h	2.14	3.09	5.23	1.44393
EBSS 6h	1.94	5.85	7.79	3.01546
3HA+FAM134BmutLIR
	APPWT-mCherry	mCherry	APPWT-mCherry+mCherry	mCherry / (APPWT-mCherry+mCherry)
EBSS 0h	2.95	1.06	4.01	0.359322
EBSS 6h	3.28	2.66	5.94	0.810976
NC
	APPWT-mCherry	mCherry	APPWT-mCherry+mCherry	mCherry / (APPWT-mCherry+mCherry)
EBSS 0h	1	1	2	1
EBSS 6h	0.6	1.29	1.89	2.15
3HA+FAM134BWT
	APPWT-mCherry	mCherry	APPWT-mCherry+mCherry	mCherry / (APPWT-mCherry+mCherry)
EBSS 0h	0.89	1.54	2.43	1.73034
EBSS 6h	0.59	2.07	2.66	3.50847
3HA+FAM134BmutLIR
	APPWT-mCherry	mCherry	APPWT-mCherry+mCherry	mCherry / (APPWT-mCherry+mCherry)
EBSS 0h	1.21	1.17	2.38	0.966942
EBSS 6h	0.76	0.85	1.61	1.11842
