# Supplementary material for: FAM134B-mediated ER-phagy degrades APP and suppresses Alzheimer’s disease pathology
Source: EMBO J. 2026 May 26;45(13):4492–530. doi: 10.1038/s44318-026-00818-9 (PMC13324857; doi:10.1038/s44318-026-00818-9)
Supplement: Supplementary file 6 — Source data Fig. 2 [file 44318_2026_818_MOESM6_ESM.zip › Figure 2/Figure 2A-2K/Figure 2K.xlsx]

## Sheet: Figure 2K
mCherry / (APPmut-mCherry+mCherry)
	NC			Average	SEM		Dunnett's multiple comparisons test	Significant?	Summary	Adjusted P Value
EBSS 0h	1	1	1	1	0
EBSS 6h	3.10843	3.68421	3.72549	3.50604	0.199162		EBSS 0 h
							NC vs. FAM134BWT	No	ns	0.144052
	3HA+FAM134BWT			Average	SEM		NC vs. FAM134BmutLIR	No	ns	0.488984
EBSS 0h	1.24286	1.05769	2.14773	1.48276	0.336753
EBSS 6h	4.84615	6.11628	5.79167	5.5847	0.380977		EBSS 6 h
							NC vs. FAM134BWT	Yes	**	0.00832389
	3HA+FAM134BmutLIR			Average	SEM		NC vs. FAM134BmutLIR	Yes	*	0.0391569
EBSS 0h	0.873134	0.572727	1.52778	0.991213	0.28195
EBSS 6h	1.03529	0.715976	2.77778	1.50968	0.640713
Relative grayscale value
NC
	APPmut-mCherry	mCherry	APPmut-mCherry+mCherry	mCherry / (APPmut-mCherry+mCherry)
EBSS 0h	1	1	2	1
EBSS 6h	0.83	2.58	3.41	3.10843
3HA+FAM134BWT
	APPmut-mCherry	mCherry	APPmut-mCherry+mCherry	mCherry / (APPmut-mCherry+mCherry)
EBSS 0h	1.4	1.74	3.14	1.24286
EBSS 6h	1.04	5.04	6.08	4.84615
3HA+FAM134BmutLIR
	APPmut-mCherry	mCherry	APPmut-mCherry+mCherry	mCherry / (APPmut-mCherry+mCherry)
EBSS 0h	1.34	1.17	2.51	0.873134
EBSS 6h	1.7	1.76	3.46	1.03529
NC
	APPmut-mCherry	mCherry	APPmut-mCherry+mCherry	mCherry / (APPmut-mCherry+mCherry)
EBSS 0h	1	1	2	1
EBSS 6h	0.38	1.4	1.78	3.68421
3HA+FAM134BWT
	APPmut-mCherry	mCherry	APPmut-mCherry+mCherry	mCherry / (APPmut-mCherry+mCherry)
EBSS 0h	1.04	1.1	2.14	1.05769
EBSS 6h	0.43	2.63	3.06	6.11628
3HA+FAM134BmutLIR
	APPmut-mCherry	mCherry	APPmut-mCherry+mCherry	mCherry / (APPmut-mCherry+mCherry)
EBSS 0h	1.1	0.63	1.73	0.572727
EBSS 6h	1.69	1.21	2.9	0.715976
NC
	APPmut-mCherry	mCherry	APPmut-mCherry+mCherry	mCherry / (APPmut-mCherry+mCherry)
EBSS 0h	1	1	2	1
EBSS 6h	0.51	1.9	2.41	3.72549
3HA+FAM134BWT
	APPmut-mCherry	mCherry	APPmut-mCherry+mCherry	mCherry / (APPmut-mCherry+mCherry)
EBSS 0h	0.88	1.89	2.77	2.14773
EBSS 6h	0.48	2.78	3.26	5.79167
3HA+FAM134BmutLIR
	APPmut-mCherry	mCherry	APPmut-mCherry+mCherry	mCherry / (APPmut-mCherry+mCherry)
EBSS 0h	0.72	1.1	1.82	1.52778
EBSS 6h	0.72	2	2.72	2.77778
