# Supplementary material for: FAM134B-mediated ER-phagy degrades APP and suppresses Alzheimer’s disease pathology
Source: EMBO J. 2026 May 26;45(13):4492–530. doi: 10.1038/s44318-026-00818-9 (PMC13324857; doi:10.1038/s44318-026-00818-9)
Supplement: Supplementary file 7 — Source data Fig. 3 [file 44318_2026_818_MOESM7_ESM.zip]

Archive with 110 entries (88 files):
- Figure 3/
- Figure 3/Figure 3A/
- Figure 3/Figure 3A/APPmut/
- Figure 3/Figure 3A/APPmut/BafA1/
- Figure 3/Figure 3A/APPmut/BafA1/APPmut-mCherry.tif
- Figure 3/Figure 3A/APPmut/BafA1/DAPI.tif
- Figure 3/Figure 3A/APPmut/BafA1/EGFP-FAM134B.tif
- Figure 3/Figure 3A/APPmut/BafA1/Inset-APPmut-mCherry.tif
- Figure 3/Figure 3A/APPmut/BafA1/Inset-EGFP-FAM134B.tif
- Figure 3/Figure 3A/APPmut/BafA1/Inset-LC3B.tif
- Figure 3/Figure 3A/APPmut/BafA1/Inset-merge.tif
- Figure 3/Figure 3A/APPmut/BafA1/LC3B.tif
- Figure 3/Figure 3A/APPmut/BafA1/Merge.tif
- Figure 3/Figure 3A/APPmut/EBSS+BafA1/
- Figure 3/Figure 3A/APPmut/EBSS+BafA1/APPmut-mCherry.tif
- Figure 3/Figure 3A/APPmut/EBSS+BafA1/DAPI.tif
- Figure 3/Figure 3A/APPmut/EBSS+BafA1/EGFP-FAM134B.tif
- Figure 3/Figure 3A/APPmut/EBSS+BafA1/Inset-APPmut-mCherry.tif
- Figure 3/Figure 3A/APPmut/EBSS+BafA1/Inset-EGFP-FAM134B.tif
- Figure 3/Figure 3A/APPmut/EBSS+BafA1/Inset-LC3B.tif
- Figure 3/Figure 3A/APPmut/EBSS+BafA1/Inset-merge.tif
- Figure 3/Figure 3A/APPmut/EBSS+BafA1/LC3B.tif
- Figure 3/Figure 3A/APPmut/EBSS+BafA1/Merge.tif
- Figure 3/Figure 3A/APPWT/
- Figure 3/Figure 3A/APPWT/BafA1/
- Figure 3/Figure 3A/APPWT/BafA1/APPWT-mCherry.tif
- Figure 3/Figure 3A/APPWT/BafA1/DAPI.tif
- Figure 3/Figure 3A/APPWT/BafA1/EGFP-FAM134B.tif
- Figure 3/Figure 3A/APPWT/BafA1/Inset-APPWT-mCherry.tif
- Figure 3/Figure 3A/APPWT/BafA1/Inset-EGFP-FAM134B.tif
- Figure 3/Figure 3A/APPWT/BafA1/Inset-LC3B.tif
- Figure 3/Figure 3A/APPWT/BafA1/Inset-merge.tif
- Figure 3/Figure 3A/APPWT/BafA1/LC3B.tif
- Figure 3/Figure 3A/APPWT/BafA1/Merge.tif
- Figure 3/Figure 3A/APPWT/EBSS+BafA1/
- Figure 3/Figure 3A/APPWT/EBSS+BafA1/APPWT-mCherry.tif
- Figure 3/Figure 3A/APPWT/EBSS+BafA1/DAPI.tif
- Figure 3/Figure 3A/APPWT/EBSS+BafA1/EGFP-FAM134B.tif
- Figure 3/Figure 3A/APPWT/EBSS+BafA1/Inset-APPWT-mCherry.tif
- Figure 3/Figure 3A/APPWT/EBSS+BafA1/Inset-EGFP-FAM134B.tif
- Figure 3/Figure 3A/APPWT/EBSS+BafA1/Inset-LAMP1.tif
- Figure 3/Figure 3A/APPWT/EBSS+BafA1/Inset-merge.tif
- Figure 3/Figure 3A/APPWT/EBSS+BafA1/LAMP1.tif
- Figure 3/Figure 3A/APPWT/EBSS+BafA1/Merge.tif
- Figure 3/Figure 3B+3H+3K+3L/
- Figure 3/Figure 3B+3H+3K+3L/Figure 3B.xlsx
- Figure 3/Figure 3B+3H+3K+3L/Figure 3H.xlsx
- Figure 3/Figure 3B+3H+3K+3L/Figure 3K.xlsx
- Figure 3/Figure 3B+3H+3K+3L/Figure 3L.xlsx
- Figure 3/Figure 3C/
- Figure 3/Figure 3C/3C Bottom/
- Figure 3/Figure 3C/3C Bottom/APP-mCherry.tif
- Figure 3/Figure 3C/3C Bottom/Confocal Merge.tif
- Figure 3/Figure 3C/3C Bottom/Confocal X EM.tif
- Figure 3/Figure 3C/3C Bottom/DAPI.tif
- Figure 3/Figure 3C/3C Bottom/EGFP-FAM134B.tif
- Figure 3/Figure 3C/3C Bottom/EM.tif
- Figure 3/Figure 3C/3C Top/
- Figure 3/Figure 3C/3C Top/APP.tif
- Figure 3/Figure 3C/3C Top/Confocal Merge.png
- Figure 3/Figure 3C/3C Top/DAPI.tif
- Figure 3/Figure 3C/3C Top/EGFP-FAM134B.tif
- Figure 3/Figure 3C/3C Top/EM X Confocal.tif
- Figure 3/Figure 3C/3C Top/EM.tif
- Figure 3/Figure 3D/
- Figure 3/Figure 3D/3HA-FAM134B.tif
- Figure 3/Figure 3D/APP.tif
- Figure 3/Figure 3D/GAPDH.tif
- Figure 3/Figure 3E/
- Figure 3/Figure 3E/6His-APP.tif
- Figure 3/Figure 3E/GST-FAM134B (left).tif
- Figure 3/Figure 3E/GST-FAM134B (right).tif
- Figure 3/Figure 3G/
- Figure 3/Figure 3G/3HA-FAM134B (left).tif
- Figure 3/Figure 3G/3HA-FAM134B (right).tif
- Figure 3/Figure 3G/Figure 3G Replicate 1/
- Figure 3/Figure 3G/Figure 3G Replicate 1/3HA-FAM134B (left).tif
- Figure 3/Figure 3G/Figure 3G Replicate 1/3HA-FAM134B (right).tif
- Figure 3/Figure 3G/Figure 3G Replicate 1/Myc-APP-mCherry (left).tif
- Figure 3/Figure 3G/Figure 3G Replicate 1/Myc-APP-mCherry (right).tif
- Figure 3/Figure 3G/Figure 3G Replicate 2/
- Figure 3/Figure 3G/Figure 3G Replicate 2/3HA-FAM134B (left).tif
- Figure 3/Figure 3G/Figure 3G Replicate 2/3HAFAM134B (right).tif
- Figure 3/Figure 3G/Figure 3G Replicate 2/Myc-APP-mCherry (left).tif
- Figure 3/Figure 3G/Figure 3G Replicate 2/Myc-APP-mCherry (right).tif
- Figure 3/Figure 3G/Figure 3G Replicate 3/
- Figure 3/Figure 3G/Figure 3G Replicate 3/3HA-FAM134B (left).tif
- Figure 3/Figure 3G/Figure 3G Replicate 3/3HA-FAM134B (right).tif
- Figure 3/Figure 3G/Figure 3G Replicate 3/Myc-APP-mCherry (left).tif
- Figure 3/Figure 3G/Figure 3G Replicate 3/Myc-APP-mCherry (right).tif
- Figure 3/Figure 3G/GAPDH.tif
- Figure 3/Figure 3G/Myc-APP-mCherry (left).tif
- Figure 3/Figure 3G/Myc-APP-mCherry (right).tif
- Figure 3/Figure 3I/
- Figure 3/Figure 3I/3HA.tif
- Figure 3/Figure 3I/APP 1-648-mCherry.tif
- Figure 3/Figure 3I/GAPDH.tif
- Figure 3/Figure 3L/
- Figure 3/Figure 3L/APPWT-FKBP12.tif
- Figure 3/Figure 3L/Figure 3L Replicate 1/
- Figure 3/Figure 3L/Figure 3L Replicate 1/APP (lane 5-8).tif
- Figure 3/Figure 3L/Figure 3L Replicate 1/GAPDH.tif
- Figure 3/Figure 3L/Figure 3L Replicate 1/HA.tif
- Figure 3/Figure 3L/Figure 3L Replicate 2/
- Figure 3/Figure 3L/Figure 3L Replicate 2/APP.tif
- Figure 3/Figure 3L/Figure 3L Replicate 2/GAPDH.tif
- Figure 3/Figure 3L/Figure 3L Replicate 2/HA.tif
- Figure 3/Figure 3L/GAPDH.tif
- Figure 3/Figure 3L/HA.tif
- Figure 3/README for Figure 3.txt
