# Supplementary material for: FAM134B-mediated ER-phagy degrades APP and suppresses Alzheimer’s disease pathology
Source: EMBO J. 2026 May 26;45(13):4492–530. doi: 10.1038/s44318-026-00818-9 (PMC13324857; doi:10.1038/s44318-026-00818-9)
Supplement: Supplementary file 7 — Source data Fig. 3 [file 44318_2026_818_MOESM7_ESM.zip › Figure 3/Figure 3B+3H+3K+3L/Figure 3B.xlsx]

## Sheet: Figure 3B
	APPWT-mCherry
	1	2	3	4	5	6	7	8	9	Average	SEM	TTEST	Summary
BafA1	16	18	0	0	0	0	0	0	0	3.77778	2.50432
EBSS+BafA1	54	68	60	47	75	55	58	70	74	62.3333	3.27024	2.09995e-10	****
	APPmut-mCherry
	1	2	3	4	5	6	7	8	9	Average	SEM	TTEST	Summary
BafA1	14.29	13.64	17.65	17.85	0	0	10.81	0	0	8.24889	2.69994
EBSS+BafA1	77.42	68.18	66.67	63.63	85	73.68	78.57	47.83	66.56	69.7267	3.58371	3.87909e-10	****
