# Supplementary material for: FAM134B-mediated ER-phagy degrades APP and suppresses Alzheimer’s disease pathology
Source: EMBO J. 2026 May 26;45(13):4492–530. doi: 10.1038/s44318-026-00818-9 (PMC13324857; doi:10.1038/s44318-026-00818-9)
Supplement: Supplementary file 7 — Source data Fig. 3 [file 44318_2026_818_MOESM7_ESM.zip › Figure 3/Figure 3B+3H+3K+3L/Figure 3H.xlsx]

## Sheet: Figure 3H
					Average	SEM		Dunnett's multiple comparisons test	Significant?	Summary	Adjusted P Value
3HA-FAM134B	1	1	1	1	1			3HA-FAM134B vs. 3HA-FAM134B1-233	Yes	****	<0.0001
3HA-FAM134B1-233	0.142857	0.153846	0.305263	0.0833333	0.171325	0.000202118		3HA-FAM134B vs. 3HA-FAM134B84-497	No	ns	0.3306
3HA-FAM134B84-497	0.897959	1.08947	0.870968	0.783019	0.910355	0.129528
Relative grayscale value
	APP	FAM134B	APP / FAM134B
3HA-FAM134B	1	1	1
3HA-FAM134B1-233	0.16	1.12	0.142857
3HA-FAM134B84-497	0.88	0.98	0.897959
	APP	FAM134B	APP / FAM134B
3HA-FAM134B	1	1	1
3HA-FAM134B1-233	0.38	2.47	0.153846
3HA-FAM134B84-497	2.07	1.9	1.08947
	APP	FAM134B	APP / FAM134B
3HA-FAM134B	1	1	1
3HA-FAM134B1-233	0.29	0.95	0.305263
3HA-FAM134B84-497	0.81	0.93	0.870968
	APP	FAM134B	APP / FAM134B
3HA-FAM134B	1	1	1
3HA-FAM134B1-233	0.12	1.44	0.0833333
3HA-FAM134B84-497	0.83	1.06	0.783019
