# Supplementary material for: FAM134B-mediated ER-phagy degrades APP and suppresses Alzheimer’s disease pathology
Source: EMBO J. 2026 May 26;45(13):4492–530. doi: 10.1038/s44318-026-00818-9 (PMC13324857; doi:10.1038/s44318-026-00818-9)
Supplement: Supplementary file 7 — Source data Fig. 3 [file 44318_2026_818_MOESM7_ESM.zip › Figure 3/Figure 3B+3H+3K+3L/Figure 3K.xlsx]

## Sheet: Figure 3K
				Average	SEM	TTEST	Summary	VS
3HA-FAM134B-Rapalog	0.253	0.25	0.251	0.251333	0.000881917
3HA-FAM134B+Rapalog	0.399	0.411	0.424	0.411333	0.0072188	0.000890677	***	3HA-FAM134B+Rapalog vs 3HA-FAM134B-Rapalog
3HA-FAM134BmutLIR-Rapalog	0.198	0.195	0.203	0.198667	0.00233333
3HA-FAM134BmutLIR+Rapalog	0.192	0.183	0.199	0.191333	0.00463081	0.126774	ns	3HA-FAM134BmutLIR+Rapalog vs 3HA-FAM134BmutLIR-Rapalog
