# Supplementary material for: FAM134B-mediated ER-phagy degrades APP and suppresses Alzheimer’s disease pathology
Source: EMBO J. 2026 May 26;45(13):4492–530. doi: 10.1038/s44318-026-00818-9 (PMC13324857; doi:10.1038/s44318-026-00818-9)
Supplement: Supplementary file 7 — Source data Fig. 3 [file 44318_2026_818_MOESM7_ESM.zip › Figure 3/Figure 3B+3H+3K+3L/Figure 3L.xlsx]

## Sheet: Figure 3L
				Average	SEM	TTEST	Summary	VS
3HA-FAM134B-Rapalog	1	1	1	1	0
3HA-FAM134B+Rapalog	0.6	0.626087	0.573333	0.599807	0.015229	0.000722486	***	3HA-FAM134B+Rapalog vs 3HA-FAM134B-Rapalog
3HA-FAM134BmutLIR-Rapalog	2.04	1.88235	2.23729	2.05321	0.102674
3HA-FAM134BmutLIR+Rapalog	2.02222	1.91667	2.375	2.10463	0.138577	0.390824	ns	3HA-FAM134BmutLIR+Rapalog vs 3HA-FAM134BmutLIR-Rapalog
Relative grayscale value
	APP	GAPDH	APP / GAPDH
3HA-FAM134B-Rapalog	1	1	1
3HA-FAM134B+Rapalog	0.42	0.7	0.6
3HA-FAM134BmutLIR-Rapalog	1.53	0.75	2.04
3HA-FAM134BmutLIR+Rapalog	1.82	0.9	2.02222
	APP	GAPDH	APP / GAPDH
3HA-FAM134B-Rapalog	1	1	1
3HA-FAM134B+Rapalog	0.72	1.15	0.626087
3HA-FAM134BmutLIR-Rapalog	1.6	0.85	1.88235
3HA-FAM134BmutLIR+Rapalog	1.61	0.84	1.91667
	APP	GAPDH	APP / GAPDH
3HA-FAM134B-Rapalog	1	1	1
3HA-FAM134B+Rapalog	0.43	0.75	0.573333
3HA-FAM134BmutLIR-Rapalog	1.32	0.59	2.23729
3HA-FAM134BmutLIR+Rapalog	1.52	0.64	2.375
