# Supplementary material for: FAM134B-mediated ER-phagy degrades APP and suppresses Alzheimer’s disease pathology
Source: EMBO J. 2026 May 26;45(13):4492–530. doi: 10.1038/s44318-026-00818-9 (PMC13324857; doi:10.1038/s44318-026-00818-9)
Supplement: Supplementary file 8 — Source data Fig. 4 [file 44318_2026_818_MOESM8_ESM.zip]

Archive with 69 entries (55 files):
- Figure 4/
- Figure 4/Figure 4A+4C+4D+4F+4H+4J+4K+4L+4M+4N+4O/
- Figure 4/Figure 4A+4C+4D+4F+4H+4J+4K+4L+4M+4N+4O/Figure 4A.xlsx
- Figure 4/Figure 4A+4C+4D+4F+4H+4J+4K+4L+4M+4N+4O/Figure 4C Blot from 4B.xlsx
- Figure 4/Figure 4A+4C+4D+4F+4H+4J+4K+4L+4M+4N+4O/Figure 4D Blot from 4B.xlsx
- Figure 4/Figure 4A+4C+4D+4F+4H+4J+4K+4L+4M+4N+4O/Figure 4F.xlsx
- Figure 4/Figure 4A+4C+4D+4F+4H+4J+4K+4L+4M+4N+4O/Figure 4H.xlsx
- Figure 4/Figure 4A+4C+4D+4F+4H+4J+4K+4L+4M+4N+4O/Figure 4J.xlsx
- Figure 4/Figure 4A+4C+4D+4F+4H+4J+4K+4L+4M+4N+4O/Figure 4K.xlsx
- Figure 4/Figure 4A+4C+4D+4F+4H+4J+4K+4L+4M+4N+4O/Figure 4L.xlsx
- Figure 4/Figure 4A+4C+4D+4F+4H+4J+4K+4L+4M+4N+4O/Figure 4M.xlsx
- Figure 4/Figure 4A+4C+4D+4F+4H+4J+4K+4L+4M+4N+4O/Figure 4N.xlsx
- Figure 4/Figure 4A+4C+4D+4F+4H+4J+4K+4L+4M+4N+4O/Figure 4O.xlsx
- Figure 4/Figure 4B Blot for Figure 4C and 4D/
- Figure 4/Figure 4B Blot for Figure 4C and 4D/APP (lane 9-14).tif
- Figure 4/Figure 4B Blot for Figure 4C and 4D/EGFP-TFE3 (lane 1-6).tif
- Figure 4/Figure 4B Blot for Figure 4C and 4D/FAM134B (lane 1-6).tif
- Figure 4/Figure 4B Blot for Figure 4C and 4D/Figure 4B Replicate 1/
- Figure 4/Figure 4B Blot for Figure 4C and 4D/Figure 4B Replicate 1/APP (lane 7-12).tif
- Figure 4/Figure 4B Blot for Figure 4C and 4D/Figure 4B Replicate 1/EGFP-TFE3 (lane 7-12).tif
- Figure 4/Figure 4B Blot for Figure 4C and 4D/Figure 4B Replicate 1/FAM134B (lane 1-6).tif
- Figure 4/Figure 4B Blot for Figure 4C and 4D/Figure 4B Replicate 1/GAPDH (lane 1-6).tif
- Figure 4/Figure 4B Blot for Figure 4C and 4D/Figure 4B Replicate 2/
- Figure 4/Figure 4B Blot for Figure 4C and 4D/Figure 4B Replicate 2/APP (up lane 1-6).tif
- Figure 4/Figure 4B Blot for Figure 4C and 4D/Figure 4B Replicate 2/EGFP-TFE3 (lane 1-6).tif
- Figure 4/Figure 4B Blot for Figure 4C and 4D/Figure 4B Replicate 2/FAM134B (lane 1-6).tif
- Figure 4/Figure 4B Blot for Figure 4C and 4D/Figure 4B Replicate 2/GAPDH (lane 1-6).tif
- Figure 4/Figure 4B Blot for Figure 4C and 4D/GAPDH (lane 1-6).tif
- Figure 4/Figure 4B Blot for Figure 4C and 4D/WB for Figure 4B (Blot for Figure 4C and 4D).pdf
- Figure 4/Figure 4E/
- Figure 4/Figure 4E/APP (lane 1-4).tif
- Figure 4/Figure 4E/EGFP-TFE3 (lane 4-7).tif
- Figure 4/Figure 4E/Figure 4E Replicate 1/
- Figure 4/Figure 4E/Figure 4E Replicate 1/APP (lane 1-4).tif
- Figure 4/Figure 4E/Figure 4E Replicate 1/EGFP-TFE3 (lane 4-7).tif
- Figure 4/Figure 4E/Figure 4E Replicate 1/GAPDH (lane 4-7).tif
- Figure 4/Figure 4E/Figure 4E Replicate 2/
- Figure 4/Figure 4E/Figure 4E Replicate 2/APP.tif
- Figure 4/Figure 4E/Figure 4E Replicate 2/EGFP-TFE3 (lane 9-12).tif
- Figure 4/Figure 4E/Figure 4E Replicate 2/GAPDH (lane 5-8).tif
- Figure 4/Figure 4E/GAPDH (lane 5-8).tif
- Figure 4/Figure 4E/WB for Figure 4E.pdf
- Figure 4/Figure 4G/
- Figure 4/Figure 4G/Figure 4G Replicate 1/
- Figure 4/Figure 4G/Figure 4G Replicate 1/GAPDH.tif
- Figure 4/Figure 4G/Figure 4G Replicate 1/H3.tif
- Figure 4/Figure 4G/Figure 4G Replicate 1/TFE3.tif
- Figure 4/Figure 4G/Figure 4G Replicate 2/
- Figure 4/Figure 4G/Figure 4G Replicate 2/GAPDH.tif
- Figure 4/Figure 4G/Figure 4G Replicate 2/H3.tif
- Figure 4/Figure 4G/Figure 4G Replicate 2/TFE3.tif
- Figure 4/Figure 4G/GAPDH.tif
- Figure 4/Figure 4G/H3.tif
- Figure 4/Figure 4G/TFE3.tif
- Figure 4/Figure 4G/WB for Figure 4G.pdf
- Figure 4/Figure 4I/
- Figure 4/Figure 4I/Figure 4I Replicate 1/
- Figure 4/Figure 4I/Figure 4I Replicate 1/GAPDH (lane 1-6).tif
- Figure 4/Figure 4I/Figure 4I Replicate 1/H3 (lane 1-6).tif
- Figure 4/Figure 4I/Figure 4I Replicate 1/TFE3 (lane 1-6).tif
- Figure 4/Figure 4I/Figure 4I Replicate 2/
- Figure 4/Figure 4I/Figure 4I Replicate 2/GAPDH.tif
- Figure 4/Figure 4I/Figure 4I Replicate 2/H3.tif
- Figure 4/Figure 4I/Figure 4I Replicate 2/TFE3.tif
- Figure 4/Figure 4I/GAPDH (lane 9-14).tif
- Figure 4/Figure 4I/H3 (lane 9-14).tif
- Figure 4/Figure 4I/TFE3 (lane 9-14).tif
- Figure 4/Figure 4I/WB for Figure 4I.pdf
- Figure 4/README for Figure 4.txt
