# Supplementary material for: FAM134B-mediated ER-phagy degrades APP and suppresses Alzheimer’s disease pathology
Source: EMBO J. 2026 May 26;45(13):4492–530. doi: 10.1038/s44318-026-00818-9 (PMC13324857; doi:10.1038/s44318-026-00818-9)
Supplement: Supplementary file 8 — Source data Fig. 4 [file 44318_2026_818_MOESM8_ESM.zip › Figure 4/Figure 4A+4C+4D+4F+4H+4J+4K+4L+4M+4N+4O/Figure 4A.xlsx]

## Sheet: Figure 4A
	NC			Average	SEM		Tukey's multiple comparisons test	Significant?	Summary	Adjusted P Value
EGFP	1	1	1	1	9.06493e-17
EGFP-TFEB	1.31679	1.34974	1.37322	1.34659	0.0163648		NC
EGFP-TFE3	1.41763	1.91378	1.91447	1.74863	0.165499		EGFP vs. EGFP-TFEB	Yes	**	0.0073
							EGFP vs. EGFP-TFE3	Yes	*	0.0426
	APPWT			Average	SEM
EGFP	0.481015	0.763147	0.661736	0.635299	0.08251		APPWT
EGFP-TFEB	0.880505	1.13402	0.883423	0.965983	0.0840237		EGFP vs. EGFP-TFEB	Yes	*	0.0362
EGFP-TFE3	1.35799	1.44617	1.03266	1.27894	0.125744		EGFP vs. EGFP-TFE3	Yes	*	0.0341
	APPmut			Average	SEM		APPmut
EGFP	0.564169	0.601874	0.653907	0.60665	0.0260149		EGFP vs. EGFP-TFEB	Yes	*	0.0102
EGFP-TFEB	0.914865	1.05111	1.05963	1.00854	0.0468997		EGFP vs. EGFP-TFE3	Yes	*	0.0125
EGFP-TFE3	1.14914	1.24567	1.43298	1.27593	0.0833224
