# Supplementary material for: FAM134B-mediated ER-phagy degrades APP and suppresses Alzheimer’s disease pathology
Source: EMBO J. 2026 May 26;45(13):4492–530. doi: 10.1038/s44318-026-00818-9 (PMC13324857; doi:10.1038/s44318-026-00818-9)
Supplement: Supplementary file 8 — Source data Fig. 4 [file 44318_2026_818_MOESM8_ESM.zip › Figure 4/Figure 4A+4C+4D+4F+4H+4J+4K+4L+4M+4N+4O/Figure 4C Blot from 4B.xlsx]

## Sheet: Figure 4C Blot from 4B
FAM134B / GAPDH
	NC			Average	SEM	TTEST	Summary
EGFP	1	1	1	1	0
EGFP-TFE3	2.3125	2.48684	2.40741	2.40225	0.0503943	0.000644527	***
	APPWT			Average	SEM	TTEST	Summary
EGFP	0.752941	0.662651	0.782051	0.732548	0.0359446
EGFP-TFE3	1.72093	3.10714	2.96923	2.5991	0.440887	0.0253265	*
	APPmut			Average	SEM	TTEST	Summary
EGFP	0.560606	0.481481	0.538462	0.52685	0.0235676
EGFP-TFE3	2.25862	1.41538	2.375	2.01634	0.302348	0.0190534	*
	Relative grayscale value
	NC
	FAM134B	GAPDH	FAM134B / GAPDH
EGFP	1	1	1
EGFP-TFE3	2.22	0.96	2.3125
	APPWT
	FAM134B	GAPDH	FAM134B / GAPDH
EGFP	0.64	0.85	0.752941
EGFP-TFE3	1.48	0.86	1.72093
	APPmut
	FAM134B	GAPDH	FAM134B / GAPDH
EGFP	0.37	0.66	0.560606
EGFP-TFE3	1.31	0.58	2.25862
	NC
	FAM134B	GAPDH	FAM134B / GAPDH
EGFP	1	1	1
EGFP-TFE3	1.89	0.76	2.48684
	APPWT
	FAM134B	GAPDH	FAM134B / GAPDH
EGFP	0.55	0.83	0.662651
EGFP-TFE3	1.74	0.56	3.10714
	APPmut
	FAM134B	GAPDH	FAM134B / GAPDH
EGFP	0.39	0.81	0.481481
EGFP-TFE3	0.92	0.65	1.41538
	NC
	FAM134B	GAPDH	FAM134B / GAPDH
EGFP	1	1	1
EGFP-TFE3	1.95	0.81	2.40741
	APPWT
	FAM134B	GAPDH	FAM134B / GAPDH
EGFP	0.61	0.78	0.782051
EGFP-TFE3	1.93	0.65	2.96923
	APPmut
	FAM134B	GAPDH	FAM134B / GAPDH
EGFP	0.28	0.52	0.538462
EGFP-TFE3	1.33	0.56	2.375
