# Supplementary material for: FAM134B-mediated ER-phagy degrades APP and suppresses Alzheimer’s disease pathology
Source: EMBO J. 2026 May 26;45(13):4492–530. doi: 10.1038/s44318-026-00818-9 (PMC13324857; doi:10.1038/s44318-026-00818-9)
Supplement: Supplementary file 8 — Source data Fig. 4 [file 44318_2026_818_MOESM8_ESM.zip › Figure 4/Figure 4A+4C+4D+4F+4H+4J+4K+4L+4M+4N+4O/Figure 4D Blot from 4B.xlsx]

## Sheet: Figure 4D Blot from 4B
APP / GAPDH
	APPWT			Average	SEM	TTEST	Summary
EGFP	1	1	1	1	0
EGFP-TFE3	0.494186	0.711429	0.4326	0.546072	0.0845684	0.0165002	*
	APPmut			Average	SEM	TTEST	Summary
EGFP	0.739394	0.787654	0.686923	0.73799	0.0476173
EGFP-TFE3	0.64	0.36	0.33	0.443333	0.098714	0.012307	*
	Relative grayscale value
	APPWT
	APPWT	GAPDH	APPWT / GAPDH
EGFP	1	0.85	1.17647	1
EGFP-TFE3	0.5	0.86	0.581395	0.494186
	APPmut
	APPmut	GAPDH	APPmut / GAPDH	APPmut / APPWT
EGFP	0.8	0.81	0.987654	0.739394
EGFP-TFE3	0.55	0.65	0.846154	0.64
	APPWT
	APPWT	GAPDH	APPWT / GAPDH
EGFP	1	0.83	1.20482	1
EGFP-TFE3	0.48	0.56	0.857143	0.711429
	APPmut
	APPmut	GAPDH	APPmut / GAPDH
EGFP	0.62	0.66	0.939394	0.787654
EGFP-TFE3	0.4	0.58	0.689655	0.36
	APPWT
	APPWT	GAPDH	APPWT / GAPDH
EGFP	1	0.78	1.28205	1
EGFP-TFE3	0.38	0.65	0.554615	0.4326
	APPmut
	APPmut	GAPDH	APPmut / GAPDH
EGFP	0.43	0.52	0.826923	0.686923
EGFP-TFE3	0.37	0.56	0.660714	0.33
