# Supplementary material for: FAM134B-mediated ER-phagy degrades APP and suppresses Alzheimer’s disease pathology
Source: EMBO J. 2026 May 26;45(13):4492–530. doi: 10.1038/s44318-026-00818-9 (PMC13324857; doi:10.1038/s44318-026-00818-9)
Supplement: Supplementary file 8 — Source data Fig. 4 [file 44318_2026_818_MOESM8_ESM.zip › Figure 4/Figure 4A+4C+4D+4F+4H+4J+4K+4L+4M+4N+4O/Figure 4F.xlsx]

## Sheet: Figure 4F
APP / GAPDH
	APPWT			Average	SEM	TTEST	Summary
EGFP	1	1	1	1	0
EGFP-TFE3	0.934186	1.07162	0.990278	0.998696	0.0398977	0.488448	ns
	APPmut			Average	SEM	TTEST	Summary
EGFP	1.92771	1.37146	0.717429	1.33887	0.349759
EGFP-TFE3	1.768	1.3984	0.752267	1.30622	0.296817	0.473384	ns
	Relative grayscale value
	APPWT
	APPWT	GAPDH	APPWT / GAPDH
EGFP	1	0.39	2.5641	1
EGFP-TFE3	1.03	0.43	2.39535	0.934186
	APPmut
	APPmut	GAPDH	APPmut / GAPDH	APPmut / APPWT
EGFP	1.73	0.35	4.94286	1.92771
EGFP-TFE3	1.36	0.3	4.53333	1.768
	APPWT
	APPWT	GAPDH	APPWT / GAPDH
EGFP	1	2.27	0.440529	1
EGFP-TFE3	0.93	1.97	0.472081	1.07162
	APPmut
	APPmut	GAPDH	APPmut / GAPDH
EGFP	1.16	1.92	0.604167	1.37146
EGFP-TFE3	1.46	2.37	0.616034	1.3984
	APPWT
	APPWT	GAPDH	APPWT / GAPDH
EGFP	1	0.62	1.6129	1
EGFP-TFE3	1.15	0.72	1.59722	0.990278
	APPmut
	APPmut	GAPDH	APPmut / GAPDH
EGFP	0.81	0.7	1.15714	0.717429
EGFP-TFE3	0.91	0.75	1.21333	0.752267
