# Supplementary material for: FAM134B-mediated ER-phagy degrades APP and suppresses Alzheimer’s disease pathology
Source: EMBO J. 2026 May 26;45(13):4492–530. doi: 10.1038/s44318-026-00818-9 (PMC13324857; doi:10.1038/s44318-026-00818-9)
Supplement: Supplementary file 8 — Source data Fig. 4 [file 44318_2026_818_MOESM8_ESM.zip › Figure 4/Figure 4A+4C+4D+4F+4H+4J+4K+4L+4M+4N+4O/Figure 4H.xlsx]

## Sheet: Figure 4H
	Total			Average	SEM		Tukey's multiple comparisons test	Significant?	Summary	Adjusted P Value
NC	1	1	1	1	0
APPWT	2.63	1.62644	2.27344	2.17662	0.29372		Total
APPmut	2.85859	4.0979	2.53571	3.16407	0.476129		NC vs APPWT	Yes	*	0.0373
							NC vs APPmut	Yes	*	0.0426
	Nuclei			Average	SEM
NC	1	1	1	1	0		Nuclei
APPWT	1.72	2.12	2.27273	2.03758	0.164795		NC vs APPWT	Yes	*	0.0426
APPmut	1.29688	2.01796	1.30332	1.53939	0.239296		NC vs APPmut	No	ns	0.1361
	Relative grayscale value
	Total
	TFE3	GAPDH	TFE3 / GAPDH
NC	1	1	1
APPWT	2.63	1	2.63
APPmut	2.83	0.99	2.85859
	Nuclei
	TFE3	Histone H3	TFE3 / Histone H3
NC	1	1	1
APPWT	2.15	1.25	1.72
APPmut	1.66	1.28	1.29688
	Total
	TFE3	GAPDH	TFE3 / GAPDH
NC	1	1	1
APPWT	2.83	1.74	1.62644
APPmut	5.86	1.43	4.0979
	Nuclei
	TFE3	Histone H3	TFE3 / Histone H3
NC	1	1	1
APPWT	2.12	1	2.12
APPmut	3.37	1.67	2.01796
	Total
	TFE3	GAPDH	TFE3 / GAPDH
NC	1	1	1
APPWT	2.91	1.28	2.27344
APPmut	3.55	1.4	2.53571
	Nuclei
	TFE3	Histone H3	TFE3 / Histone H3
NC	1	1	1
APPWT	3	1.32	2.27273
APPmut	2.75	2.11	1.30332
