# Supplementary material for: FAM134B-mediated ER-phagy degrades APP and suppresses Alzheimer’s disease pathology
Source: EMBO J. 2026 May 26;45(13):4492–530. doi: 10.1038/s44318-026-00818-9 (PMC13324857; doi:10.1038/s44318-026-00818-9)
Supplement: Supplementary file 8 — Source data Fig. 4 [file 44318_2026_818_MOESM8_ESM.zip › Figure 4/Figure 4A+4C+4D+4F+4H+4J+4K+4L+4M+4N+4O/Figure 4J.xlsx]

## Sheet: Figure 4J
	Total			Average	SEM	TTEST	Summary
WT	1	1	1	1	0
5XFAD	2.98851	2.95652	1.67059	2.53854	0.434073	0.0356012	*
	Nuclei			Average	SEM	TTEST	Summary
WT	1	1	1	1	0
5XFAD	1.83974	2.69034	1.59859	2.04289	0.331124	0.0438726	*
	Relative grayscale value
	Total
	Tfe3	Gapdh	Tfe3 / Gapdh
WT	1	1	1
5XFAD	2.6	0.87	2.98851
	Nuclei
	Tfe3	Histone H3	Tfe3 / Histone H3
WT	0.2	1.23	0.162602	1
5XFAD	0.35	1.17	0.299145	1.83974
	Total
	Tfe3	Gapdh	Tfe3 / Gapdh
WT	1	1	1
5XFAD	2.72	0.92	2.95652
	Nuclei
	Tfe3	Gapdh	Tfe3 / Gapdh
WT	0.3	1.24	0.241935	1
5XFAD	1.1	1.69	0.650888	2.69034
	Total
	Tfe3	Gapdh	Tfe3 / Gapdh
WT	1	1	1
5XFAD	1.42	0.85	1.67059
	Nuclei
	Tfe3	Gapdh	Tfe3 / Gapdh
WT	0.9	0.41	2.19512	1
5XFAD	1.93	0.55	3.50909	1.59859
