# Supplementary material for: FAM134B-mediated ER-phagy degrades APP and suppresses Alzheimer’s disease pathology
Source: EMBO J. 2026 May 26;45(13):4492–530. doi: 10.1038/s44318-026-00818-9 (PMC13324857; doi:10.1038/s44318-026-00818-9)
Supplement: Supplementary file 8 — Source data Fig. 4 [file 44318_2026_818_MOESM8_ESM.zip › Figure 4/Figure 4A+4C+4D+4F+4H+4J+4K+4L+4M+4N+4O/Figure 4K.xlsx]

## Sheet: Figure 4K
	Tfeb			Average	SEM	TTEST	Summary
WT	1	1	1	1	0
5XFAD	0.27494	0.612293	0.566649	0.484628	0.105669	0.0197804	*
	Tfe3			Average	SEM
WT	1	1	1	1	0
5XFAD	0.272528	0.119494	0.77917	0.390398	0.199343	0.0461788	*
