# Supplementary material for: FAM134B-mediated ER-phagy degrades APP and suppresses Alzheimer’s disease pathology
Source: EMBO J. 2026 May 26;45(13):4492–530. doi: 10.1038/s44318-026-00818-9 (PMC13324857; doi:10.1038/s44318-026-00818-9)
Supplement: Supplementary file 8 — Source data Fig. 4 [file 44318_2026_818_MOESM8_ESM.zip › Figure 4/Figure 4A+4C+4D+4F+4H+4J+4K+4L+4M+4N+4O/Figure 4L.xlsx]

## Sheet: Figure 4L
					Average	TTEST	Summary
WT	1	1	1	1	1
5XFAD	0.0258248	0.183626	0.0282034	0.0629273	0.0751454	7.1001e-05	****
