# Supplementary material for: FAM134B-mediated ER-phagy degrades APP and suppresses Alzheimer’s disease pathology
Source: EMBO J. 2026 May 26;45(13):4492–530. doi: 10.1038/s44318-026-00818-9 (PMC13324857; doi:10.1038/s44318-026-00818-9)
Supplement: Supplementary file 8 — Source data Fig. 4 [file 44318_2026_818_MOESM8_ESM.zip › Figure 4/Figure 4A+4C+4D+4F+4H+4J+4K+4L+4M+4N+4O/Figure 4O.xlsx]

## Sheet: Figure 4O
	H3k4me3			Average	SEM	TTEST	Summary
WT	1	1	1	1	0
5XFAD	0.408234	0.610826	0.426543	0.481868	0.0646955	0.00761768	**
	H3K27ac			Average	SEM
WT	1	1	1	1	0
5XFAD	0.555888	0.556954	0.596277	0.569706	0.0132888	0.000476205	***
