# Supplementary material for: FAM134B-mediated ER-phagy degrades APP and suppresses Alzheimer’s disease pathology
Source: EMBO J. 2026 May 26;45(13):4492–530. doi: 10.1038/s44318-026-00818-9 (PMC13324857; doi:10.1038/s44318-026-00818-9)
Supplement: Supplementary file 8 — Source data Fig. 4 [file 44318_2026_818_MOESM8_ESM.zip › Figure 4/README for Figure 4.txt]

Western Blot Data:
TIFF files for each blot band are provided and organized in individual folders (Figure 4B, 4E, 4G, 4I).
A PDF file summarizing all Western blot results is also provided in the corresponding folder, which includes all blots shown in the main figures and all independent replicates used for quantification.

Quantitative Data:
A folder containing the raw quantitative data for Figures 4A, 4C, 4D, 4F, 4H, 4J, 4K, 4L, 4M, 4N, and 4O. 

Please note:
Source data for the quantification presented in Figures 4C and 4D are provided in Figure 4B.
