# Supplementary material for: FAM134B-mediated ER-phagy degrades APP and suppresses Alzheimer’s disease pathology
Source: EMBO J. 2026 May 26;45(13):4492–530. doi: 10.1038/s44318-026-00818-9 (PMC13324857; doi:10.1038/s44318-026-00818-9)
Supplement: Supplementary file 9 — Source data Fig. 5 [file 44318_2026_818_MOESM9_ESM.zip]

Archive with 55 entries (47 files):
- Figure 5/
- Figure 5/Figure  5C+5D+5E+5F+5L+5M+5N+5O+5P+5Q/
- Figure 5/Figure  5C+5D+5E+5F+5L+5M+5N+5O+5P+5Q/Figure 5C.xlsx
- Figure 5/Figure  5C+5D+5E+5F+5L+5M+5N+5O+5P+5Q/Figure 5D.xlsx
- Figure 5/Figure  5C+5D+5E+5F+5L+5M+5N+5O+5P+5Q/Figure 5E.xlsx
- Figure 5/Figure  5C+5D+5E+5F+5L+5M+5N+5O+5P+5Q/Figure 5F.xlsx
- Figure 5/Figure  5C+5D+5E+5F+5L+5M+5N+5O+5P+5Q/Figure 5L.xlsx
- Figure 5/Figure  5C+5D+5E+5F+5L+5M+5N+5O+5P+5Q/Figure 5M.xlsx
- Figure 5/Figure  5C+5D+5E+5F+5L+5M+5N+5O+5P+5Q/Figure 5N.xlsx
- Figure 5/Figure  5C+5D+5E+5F+5L+5M+5N+5O+5P+5Q/Figure 5O.xlsx
- Figure 5/Figure  5C+5D+5E+5F+5L+5M+5N+5O+5P+5Q/Figure 5P.xlsx
- Figure 5/Figure  5C+5D+5E+5F+5L+5M+5N+5O+5P+5Q/Figure 5Q.xlsx
- Figure 5/Figure 5B/
- Figure 5/Figure 5B/5XFAD+AAV.jpg
- Figure 5/Figure 5B/5XFAD+FAM134BmutLIR.jpg
- Figure 5/Figure 5B/5XFAD+FAM134BWT.jpg
- Figure 5/Figure 5B/WT+AAV.jpg
- Figure 5/Figure 5G/
- Figure 5/Figure 5G/5XFAD+AAV.tif
- Figure 5/Figure 5G/5XFAD+FAM134BmutLIR.tif
- Figure 5/Figure 5G/5XFAD+FAM134BWT.tif
- Figure 5/Figure 5G/Inset-5XFAD+AAV.tif
- Figure 5/Figure 5G/Inset-5XFAD+FAM134BmutLIR.tif
- Figure 5/Figure 5G/Inset-5XFAD+FAM134BWT.tif
- Figure 5/Figure 5G/Inset-WT+AAV.tif
- Figure 5/Figure 5G/WT+AAV.tif
- Figure 5/Figure 5H/
- Figure 5/Figure 5H/5XFAD+AAV.tif
- Figure 5/Figure 5H/5XFAD+FAM134B mutLIR.tif
- Figure 5/Figure 5H/5XFAD+FAM134B WT.tif
- Figure 5/Figure 5H/WT+AAV.tif
- Figure 5/Figure 5I/
- Figure 5/Figure 5I/5XFAD+AAV.tif
- Figure 5/Figure 5I/5XFAD+FAM134BmutLIR.tif
- Figure 5/Figure 5I/5XFAD+FAM134BWT.tif
- Figure 5/Figure 5I/WT+AAV.tif
- Figure 5/Figure 5J/
- Figure 5/Figure 5J/5XFAD+AAV.tif
- Figure 5/Figure 5J/5XFAD+FAM134BmutLIR.tif
- Figure 5/Figure 5J/5XFAD+FAM134BWT.tif
- Figure 5/Figure 5J/Inset-5XFAD+AAV.tif
- Figure 5/Figure 5J/Inset-5XFAD+FAM134BmutLIR.tif
- Figure 5/Figure 5J/Inset-5XFAD+FAM134BWT.tif
- Figure 5/Figure 5J/Inset-WT+AAV.tif
- Figure 5/Figure 5J/WT+AAV.tif
- Figure 5/Figure 5K/
- Figure 5/Figure 5K/5XFAD+AAV.tif
- Figure 5/Figure 5K/5XFAD+FAM134BmutLIR.tif
- Figure 5/Figure 5K/5XFAD+FAM134BWT.tif
- Figure 5/Figure 5K/Inset-5XFAD+AAV.tif
- Figure 5/Figure 5K/Inset-5XFAD+FAM134BmutLIR.tif
- Figure 5/Figure 5K/Inset-5XFAD+FAM134BWT.tif
- Figure 5/Figure 5K/Inset-WT+AAV.tif
- Figure 5/Figure 5K/WT+AAV.tif
- Figure 5/README for Figure 5.txt
