# Supplementary material for: FAM134B-mediated ER-phagy degrades APP and suppresses Alzheimer’s disease pathology
Source: EMBO J. 2026 May 26;45(13):4492–530. doi: 10.1038/s44318-026-00818-9 (PMC13324857; doi:10.1038/s44318-026-00818-9)
Supplement: Supplementary file 9 — Source data Fig. 5 [file 44318_2026_818_MOESM9_ESM.zip › Figure 5/Figure 5C+5D+5E+5F+5L+5M+5N+5O+5P+5Q/Figure 5C.xlsx]

## Sheet: Figure 5C
Latency
WT+AAV	1	2	3	4	5	6	7	8	9	10	Average	SEM		Tukey's multiple comparisons test	Significant?	Summary	Adjusted P Value
Day1	60	59.2	44.145	49.195	60	60	54.9	59.2	41.19	59.13	54.696	2.28198		Row 4
Day2	60	57.965	26.09	51.335	60	43.045	47.72	57.965	60	48.515	51.2635	3.39961		WT+AAV vs. 5XFAD+AAV	Yes	****	<0.0001
Day3	26.345	22.2	29.735	55.17	22.54	28.5	45.04	16.61	25.435	47.995	31.957	4.05182		WT+AAV vs. 5XFAD+FAM134BWT	No	ns	0.8536
Day4	11.76	9.28	0.49	12.51	25.22	7.16	7.73	20.46	9.85	26.94	13.14	2.67296		WT+AAV vs. 5XFAD+FAM134BmutLIR	No	ns	0.0676
														5XFAD+AAV vs. 5XFAD+FAM134BWT	Yes	***	0.0007
5XFAD+AAV	1	2	3	4	5	6	7	8	9	10	Average	SEM		5XFAD+AAV vs. 5XFAD+FAM134BmutLIR	Yes	*	0.0458
Day1	60	60	58.735	60	60	60	60	60	59.5	60	59.8235	0.130754		5XFAD+FAM134BWT vs. 5XFAD+FAM134BmutLIR	Yes	*	0.0393
Day2	60	60	60	59.4	58	60	59.365	59.1	56.73	59.765	59.236	0.341311
Day3	59.2	60	59.465	57.165	59.365	60	58.47	45.365	46.71	36.37	54.211	2.63685
Day4	44.15	58.87	33.8	41.31	49.8	55.33	42.93	22.06	30.2	6.91	38.536	4.99387
5XFAD+FAM134BWT	1	2	3	4	5	6	7	8	9	10	Average	SEM
Day1	60	53.865	60	59.465	57.83	60.035	60	60	58.5	60	58.9695	0.617029
Day2	60	14.5	32.485	60	59.365	49.105	59.37	56.3	60	55.715	50.684	4.84309
Day3	57.3	12.365	17.755	36.13	28.635	20.885	28.905	53.8	60	49.995	36.577	5.54138
Day4	60	3.18	8.77	3.35	4.75	8.22	28.47	19.71	15.69	19.99	17.213	5.44702
5XFAD+FAM134BmutLIR	1	2	3	4	5	6	7	8	9	10	Average	SEM
Day1	60.035	60	60	58.265	57.335	58.9	59.465	59.5	60	60	59.35	0.29126
Day2	60	60	60	60	40.98	59	54.765	45.47	52.3	57.705	55.022	2.1552
Day3	57.835	42.45	59.335	60	27.96	42.89	36.405	56.63	45.065	30.85	45.942	3.79624
Day4	31.72	29.84	39.53	8.88	14.9	27.22	7.96	44.26	49.14	3.94	25.739	5.08659
