# Supplementary material for: FAM134B-mediated ER-phagy degrades APP and suppresses Alzheimer’s disease pathology
Source: EMBO J. 2026 May 26;45(13):4492–530. doi: 10.1038/s44318-026-00818-9 (PMC13324857; doi:10.1038/s44318-026-00818-9)
Supplement: Supplementary file 9 — Source data Fig. 5 [file 44318_2026_818_MOESM9_ESM.zip › Figure 5/Figure 5C+5D+5E+5F+5L+5M+5N+5O+5P+5Q/Figure 5D.xlsx]

## Sheet: Figure 5D
Platform zone dwell time(s)
	1	2	3	4	5	6	7	8	9	10	Average	SEM
WT+AAV	1.71429	2.81857	1.71429	1.48714	1.90429	1.98143	2.13286	1.63857	2.55143	1.94286	1.98857	0.131663
5XFAD+AAV	0.114286	0.114286	0.8	0.228571	0.228571	0.532857	0.685714	0.647143	1.25857	0.494286	0.510428	0.113847
5XFAD+FAM134BWT	2.59143	2.43857	2.32429	1.44714	1.79143	2.09429	2.21	0.571429	0.8	1.21857	1.74871	0.223841
5XFAD+FAM134BmutLIR	0.572857	1.6	0.304286	0.744286	1.86714	1.45714	1.01	0.267143	0.418571	1.78857	1.003	0.1986
Tukey's multiple comparisons test	Significant?	Summary	Adjusted P Value
WT+AAV vs. 5XFAD+AAV	Yes	****	<0.0001
WT+AAV vs. 5XFAD+FAM134BWT	No	ns	0.7599
WT+AAV vs. 5XFAD+FAM134BmutLIR	Yes	**	0.0021
5XFAD+AAV vs. 5XFAD+FAM134BWT	Yes	****	0.0001
5XFAD+AAV vs. 5XFAD+FAM134BmutLIR	No	ns	0.2058
5XFAD+FAM134BWT vs. 5XFAD+FAM134BmutLIR	Yes	*	0.0242
