# Supplementary material for: FAM134B-mediated ER-phagy degrades APP and suppresses Alzheimer’s disease pathology
Source: EMBO J. 2026 May 26;45(13):4492–530. doi: 10.1038/s44318-026-00818-9 (PMC13324857; doi:10.1038/s44318-026-00818-9)
Supplement: Supplementary file 9 — Source data Fig. 5 [file 44318_2026_818_MOESM9_ESM.zip › Figure 5/Figure 5C+5D+5E+5F+5L+5M+5N+5O+5P+5Q/Figure 5E.xlsx]

## Sheet: Figure 5E
Platform zone distance(mm)
	1	2	3	4	5	6	7	8	9	10	Average	SEM
WT+AAV	121.609	219.44	160.049	109.154	129.359	153.813	148.437	162.221	213.239	147.217	156.454	11.3432
5XFAD+AAV	30.5314	13.7057	95.2486	28.4643	35.3857	61.7986	88.2871	35.5343	99.8557	97.0486	58.586	10.6445
5XFAD+FAM134BWT	246.21	199.82	139.511	168.026	164.476	139.476	180.189	69.0671	109.789	94.4643	151.103	16.5476
5XFAD+FAM134BmutLIR	56.9729	141.853	47.68	57.0071	124.079	151.606	70.84	27.54	25.13	155.59	85.8297	16.4047
Tukey's multiple comparisons test	Significant?	Summary	Adjusted P Value
WT+AAV vs. 5XFAD+AAV	Yes	***	0.0003
WT+AAV vs. 5XFAD+FAM134BWT	No	ns	0.9937
WT+AAV vs. 5XFAD+FAM134BmutLIR	Yes	**	0.0098
5XFAD+AAV vs. 5XFAD+FAM134BWT	Yes	***	0.0006
5XFAD+AAV vs. 5XFAD+FAM134BmutLIR	No	ns	0.5559
5XFAD+FAM134BWT vs. 5XFAD+FAM134BmutLIR	Yes	*	0.0184
