# Supplementary material for: FAM134B-mediated ER-phagy degrades APP and suppresses Alzheimer’s disease pathology
Source: EMBO J. 2026 May 26;45(13):4492–530. doi: 10.1038/s44318-026-00818-9 (PMC13324857; doi:10.1038/s44318-026-00818-9)
Supplement: Supplementary file 9 — Source data Fig. 5 [file 44318_2026_818_MOESM9_ESM.zip › Figure 5/Figure 5C+5D+5E+5F+5L+5M+5N+5O+5P+5Q/Figure 5F.xlsx]

## Sheet: Figure 5F
Discrimination index (%)
	1	2	3	4	5	6	7	8	9	10	11	Average	SEM
WT+AAV	0.75	0.58	0.82	0.69	0.68	0.75	0.56	0.89	0.62			0.704444	0.0365571
5XFAD+AAV	0.56	0.5	0.52	0.58	0.55	0.46	0.58	0.53				0.535	0.0146385
5XFAD+FAM134BWT	0.56	0.85	0.89	0.7	0.79	0.7	0.6	0.58				0.70875	0.0443379
5XFAD+FAM134BmutLIR	0.72	0.6	0.45	0.42	0.71	0.51	0.54	0.49	0.68	0.62	0.39	0.557273	0.0351643
Tukey's multiple comparisons test	Significant?	Summary	Adjusted P Value
WT+AAV vs. 5XFAD+AAV	Yes	*	0.0117
WT+AAV vs. 5XFAD+FAM134BWT	No	ns	0.9998
WT+AAV vs. 5XFAD+FAM134BmutLIR	Yes	*	0.0194
5XFAD+AAV vs. 5XFAD+FAM134BWT	Yes	*	0.012
5XFAD+AAV vs. 5XFAD+FAM134BmutLIR	No	ns	0.9681
5XFAD+FAM134BWT vs. 5XFAD+FAM134BmutLIR	Yes	*	0.02
