# Supplementary material for: FAM134B-mediated ER-phagy degrades APP and suppresses Alzheimer’s disease pathology
Source: EMBO J. 2026 May 26;45(13):4492–530. doi: 10.1038/s44318-026-00818-9 (PMC13324857; doi:10.1038/s44318-026-00818-9)
Supplement: Supplementary file 9 — Source data Fig. 5 [file 44318_2026_818_MOESM9_ESM.zip › Figure 5/Figure 5C+5D+5E+5F+5L+5M+5N+5O+5P+5Q/Figure 5L.xlsx]

## Sheet: Figure 5L
Number
	1	2	3	4	5	Average	SEM
WT+AAV	9.25	5.5	7	6.25		7	0.810093
5XFAD+AAV	0.25	0.75	1.75	1	2.25	1.2	0.357071
5XFAD+FAM134BWT	6.75	8.5	9	5.25		7.375	0.856957
5XFAD+FAM134BmutLIR	1.75	2.5	2.75	0.75	2	1.9375	0.34821
Tukey's multiple comparisons test	Significant?	Summary	Adjusted P Value
WT+AAV vs. 5XFAD+AAV	Yes	****	<0.0001
WT+AAV vs. 5XFAD+FAM134BWT	No	ns	0.973
WT+AAV vs. 5XFAD+FAM134BmutLIR	Yes	***	0.0002
5XFAD+AAV vs. 5XFAD+FAM134BWT	Yes	****	<0.0001
5XFAD+AAV vs. 5XFAD+FAM134BmutLIR	No	ns	0.7772
5XFAD+FAM134BWT vs. 5XFAD+FAM134BmutLIR	Yes	****	<0.0001
