# Supplementary material for: FAM134B-mediated ER-phagy degrades APP and suppresses Alzheimer’s disease pathology
Source: EMBO J. 2026 May 26;45(13):4492–530. doi: 10.1038/s44318-026-00818-9 (PMC13324857; doi:10.1038/s44318-026-00818-9)
Supplement: Supplementary file 9 — Source data Fig. 5 [file 44318_2026_818_MOESM9_ESM.zip › Figure 5/Figure 5C+5D+5E+5F+5L+5M+5N+5O+5P+5Q/Figure 5M.xlsx]

## Sheet: Figure 5M
Membrane Thickness (nm)
	1	2	3	4	5	6	7	8	9	10	11	12	13	14	15	16	17	Average	SEM
WT+AAV	6.59325	6.85125	7.11775	7.25675	5.8145	5.62275	5.273	6.62425	5.863	5.831	6.79875	5.75075	7.027	6.41325	5.563	5.82075	7.67625	6.3469	0.171074
5XFAD+AAV	5.2245	5.46825	4.026	4.68375	4.6175	5.22375	4.00175	4.09875	4.4395	5.39925								4.7183	0.18268
5XFAD+FAM134BWT	6.43075	6.47625	6.106	6.20575	5.93175	5.70675	6.00875	6.218	5.51525									6.06658	0.105361
5XFAD+FAM134BmutLIR	4.8865	4.67975	4.9535	3.77525	5.80625	4.23125	3.50275	4.887	4.48225	4.70125	3.8965	5.101	4.23625	4.37075	4.22025	4.52625		4.51605	0.140871
Tukey's multiple comparisons test	Significant?	Summary	Adjusted P Value
WT+AAV vs. 5XFAD+AAV	Yes	****	<0.0001
WT+AAV vs. 5XFAD+FAM134BWT	No	ns	0.6553
WT+AAV vs. 5XFAD+FAM134BmutLIR	Yes	****	<0.0001
5XFAD+AAV vs. 5XFAD+FAM134BWT	Yes	****	<0.0001
5XFAD+AAV vs. 5XFAD+FAM134BmutLIR	No	ns	0.8277
5XFAD+FAM134BWT vs. 5XFAD+FAM134BmutLIR	Yes	****	<0.0001
