# Supplementary material for: FAM134B-mediated ER-phagy degrades APP and suppresses Alzheimer’s disease pathology
Source: EMBO J. 2026 May 26;45(13):4492–530. doi: 10.1038/s44318-026-00818-9 (PMC13324857; doi:10.1038/s44318-026-00818-9)
Supplement: Supplementary file 9 — Source data Fig. 5 [file 44318_2026_818_MOESM9_ESM.zip › Figure 5/Figure 5C+5D+5E+5F+5L+5M+5N+5O+5P+5Q/Figure 5N.xlsx]

## Sheet: Figure 5N
Synaptic cleft (nm)
	1	2	3	4	5	6	7	8	9	10	11	12	13	14	15	16	17	Average	SEM
WT+AAV	17.509	20.322	19.6947	15.7107	18.141	20.4693	20.7047	13.6477	20.374	18.992	17.1937	19.6053	20	20.561	19.2297	14.9893	18.7743	18.5834	0.514197
5XFAD+AAV	22.2857	20.8463	17.0903	22.999	18.868	25.4073	21.918	27.1607	23.342	25.026								22.4943	0.960832
5XFAD+FAM134BWT	15.7593	20.861	20.0447	20.083	16.2907	18.8723	18.908	17.9083	16.088									18.3128	0.634825
5XFAD+FAM134BmutLIR	23.746	20.176	23.679	21.8457	22.595	22.9727	23.6233	17.9463	17.8593	20.392	19.2203	20.4953	22.8273	20.563	18.676	21.7333		21.1469	0.506346
Tukey's multiple comparisons test	Significant?	Summary	Adjusted P Value
WT+AAV vs. 5XFAD+AAV	Yes	***	0.0004
WT+AAV vs. 5XFAD+FAM134BWT	No	ns	0.9914
WT+AAV vs. 5XFAD+FAM134BmutLIR	Yes	*	0.0109
5XFAD+AAV vs. 5XFAD+FAM134BWT	Yes	**	0.0011
5XFAD+AAV vs. 5XFAD+FAM134BmutLIR	No	ns	0.4586
5XFAD+FAM134BWT vs. 5XFAD+FAM134BmutLIR	Yes	*	0.0211
