# Supplementary material for: FAM134B-mediated ER-phagy degrades APP and suppresses Alzheimer’s disease pathology
Source: EMBO J. 2026 May 26;45(13):4492–530. doi: 10.1038/s44318-026-00818-9 (PMC13324857; doi:10.1038/s44318-026-00818-9)
Supplement: Supplementary file 9 — Source data Fig. 5 [file 44318_2026_818_MOESM9_ESM.zip › Figure 5/Figure 5C+5D+5E+5F+5L+5M+5N+5O+5P+5Q/Figure 5P.xlsx]

## Sheet: Figure 5P
Membrane Thickness (nm)
	1	2	3	4	5	6	7	8	9	10	Average	SEM
WT+AAV	6.5625	6.0775	6.4585	5.909	6.14825	6.4185					6.26237	0.104082
5XFAD+AAV	4.618	4.2495	4.7995	4.826	5.1485	5.75475	4.18575				4.79743	0.203955
5XFAD+FAM134BWT	6.29275	6.7765	6.303	6.065	6.6235	5.926	6.4035	6.2695			6.33247	0.0972915
5XFAD+FAM134BmutLIR	4.50725	4.262	3.7055	4.2265	4.54975	4.5515	3.9285	5.175	4.601	4.70375	4.42108	0.130789
Tukey's multiple comparisons test	Significant?	Summary	Adjusted P Value
WT+AAV vs. 5XFAD+AAV	Yes	****	<0.0001
WT+AAV vs. 5XFAD+FAM134BWT	No	ns	0.9872
WT+AAV vs. 5XFAD+FAM134BmutLIR	Yes	****	<0.0001
5XFAD+AAV vs. 5XFAD+FAM134BWT	Yes	****	<0.0001
5XFAD+AAV vs. 5XFAD+FAM134BmutLIR	No	ns	0.2318
5XFAD+FAM134BWT vs. 5XFAD+FAM134BmutLIR	Yes	****	<0.0001
