# Supplementary material for: FAM134B-mediated ER-phagy degrades APP and suppresses Alzheimer’s disease pathology
Source: EMBO J. 2026 May 26;45(13):4492–530. doi: 10.1038/s44318-026-00818-9 (PMC13324857; doi:10.1038/s44318-026-00818-9)
Supplement: Supplementary file 9 — Source data Fig. 5 [file 44318_2026_818_MOESM9_ESM.zip › Figure 5/Figure 5C+5D+5E+5F+5L+5M+5N+5O+5P+5Q/Figure 5Q.xlsx]

## Sheet: Figure 5Q
Synaptic cleft (nm)
	1	2	3	4	5	6	7	8	9	10	Average	SEM
WT+AAV	23.645	24.9117	23.3873	23.185	21.9757	19.4003					22.7508	0.772207
5XFAD+AAV	19.8207	22.3477	21.363	19.667	19.8083	23.243	25.6977				21.7068	0.8471
5XFAD+FAM134BWT	20.436	23.5743	24.145	22.5343	21.087	22.0923	19.9243	16.4037			21.2746	0.86676
5XFAD+FAM134BmutLIR	22.888	22.8017	20.853	22.9	27.855	21.343	18.584	20.0393	21.7233	24.057	22.3044	0.796965
Tukey's multiple comparisons test	Significant?	Summary	Adjusted P Value
WT+AAV vs. 5XFAD+AAV	No	ns	0.8522
WT+AAV vs. 5XFAD+FAM134BWT	No	ns	0.6501
WT+AAV vs. 5XFAD+FAM134BmutLIR	No	ns	0.9823
5XFAD+AAV vs. 5XFAD+FAM134BWT	No	ns	0.984
5XFAD+AAV vs. 5XFAD+FAM134BmutLIR	No	ns	0.9537
5XFAD+FAM134BWT vs. 5XFAD+FAM134BmutLIR	No	ns	0.7893
