# Supplementary material for: FAM134B-mediated ER-phagy degrades APP and suppresses Alzheimer’s disease pathology
Source: EMBO J. 2026 May 26;45(13):4492–530. doi: 10.1038/s44318-026-00818-9 (PMC13324857; doi:10.1038/s44318-026-00818-9)
Supplement: Supplementary file 9 — Source data Fig. 5 [file 44318_2026_818_MOESM9_ESM.zip › Figure 5/README for Figure 5.txt]

Morris Water Maze Trajectories:
Source data for the MWM trajectories presented in Figure 5B are provided in Source Data Appendix Figure 5B.

Microscopy Data:
Five folders containing the original microscopy source data presented in Figure 5G, 5H, 5I, 5J and 5K.

Quantitative Data:
A folder containing the raw quantitative data for Figures 5C, 5D, 5E, 5F, 5L, 5M, 5N, 5O, 5P and 5Q. 
