# Supplementary material for: FAM134B-mediated ER-phagy degrades APP and suppresses Alzheimer’s disease pathology
Source: EMBO J. 2026 May 26;45(13):4492–530. doi: 10.1038/s44318-026-00818-9 (PMC13324857; doi:10.1038/s44318-026-00818-9)
Supplement: Supplementary file 10 — Source data Fig. 6 [file 44318_2026_818_MOESM10_ESM.zip]

Archive with 52 entries (41 files):
- Figure 6/
- Figure 6/Figure 6A/
- Figure 6/Figure 6A/APP.tif
- Figure 6/Figure 6A/Calnexin (lane 9-12).tif
- Figure 6/Figure 6A/Climp63 (lane 5-8).tif
- Figure 6/Figure 6A/Fam134b.tif
- Figure 6/Figure 6A/Gapdh (lane 5-8).tif
- Figure 6/Figure 6A/Reep5 (lane 1-4).tif
- Figure 6/Figure 6A/WB for Figure 6A.pdf
- Figure 6/Figure 6B/
- Figure 6/Figure 6B/5XFAD+AAV.tif
- Figure 6/Figure 6B/5XFAD+FAM134B mutLIR.tif
- Figure 6/Figure 6B/5XFAD+FAM134BWT.tif
- Figure 6/Figure 6B/Inset-5XFAD+AAV.tif
- Figure 6/Figure 6B/Inset-5XFAD+FAM134B mutLIR.tif
- Figure 6/Figure 6B/Inset-5XFAD+FAM134BWT.tif
- Figure 6/Figure 6B/Inset-WT+AAV.tif
- Figure 6/Figure 6B/WT+AAV.tif
- Figure 6/Figure 6C/
- Figure 6/Figure 6C/5XFAD+AAV/
- Figure 6/Figure 6C/5XFAD+AAV/Aβ.tif
- Figure 6/Figure 6C/5XFAD+AAV/Cortex-Aβ.tif
- Figure 6/Figure 6C/5XFAD+AAV/EGFP-FAM134B.tiff
- Figure 6/Figure 6C/5XFAD+AAV/Hippocampus-Aβ.tif
- Figure 6/Figure 6C/5XFAD+FAM134BmutLIR/
- Figure 6/Figure 6C/5XFAD+FAM134BmutLIR/Aβ.tif
- Figure 6/Figure 6C/5XFAD+FAM134BmutLIR/Cortex-Aβ.tif
- Figure 6/Figure 6C/5XFAD+FAM134BmutLIR/EGFP-FAM134B.tiff
- Figure 6/Figure 6C/5XFAD+FAM134BmutLIR/Hippocampus-Aβ.tif
- Figure 6/Figure 6C/5XFAD+FAM134BWT/
- Figure 6/Figure 6C/5XFAD+FAM134BWT/Aβ.tif
- Figure 6/Figure 6C/5XFAD+FAM134BWT/Cortex-Aβ.tif
- Figure 6/Figure 6C/5XFAD+FAM134BWT/EGFP-FAM134B.tiff
- Figure 6/Figure 6C/5XFAD+FAM134BWT/Hippocampus-Aβ.tif
- Figure 6/Figure 6C/WT+AAV/
- Figure 6/Figure 6C/WT+AAV/Aβ.tif
- Figure 6/Figure 6C/WT+AAV/Cortex-Aβ.tif
- Figure 6/Figure 6C/WT+AAV/EGFP-FAM134B.tiff
- Figure 6/Figure 6C/WT+AAV/Hippocampus-Aβ.tif
- Figure 6/Figure 6D+6E+6G/
- Figure 6/Figure 6D+6E+6G/Figure 6D.xlsx
- Figure 6/Figure 6D+6E+6G/Figure 6E.xlsx
- Figure 6/Figure 6D+6E+6G/Figure 6G.xlsx
- Figure 6/Figure 6F/
- Figure 6/Figure 6F/Cortex-Aβ.tif
- Figure 6/Figure 6F/Cortex-ponceau S.jpg
- Figure 6/Figure 6F/Hippocampus-Aβ.tif
- Figure 6/Figure 6F/Hippocampus-ponceau S.jpg
- Figure 6/Figure 6F/WB for Figure 6F.pdf
- Figure 6/Figure 6H/
- Figure 6/Figure 6H/Figure 6H.tif
- Figure 6/README for Figure 6.txt
