# Supplementary material for: FAM134B-mediated ER-phagy degrades APP and suppresses Alzheimer’s disease pathology
Source: EMBO J. 2026 May 26;45(13):4492–530. doi: 10.1038/s44318-026-00818-9 (PMC13324857; doi:10.1038/s44318-026-00818-9)
Supplement: Supplementary file 10 — Source data Fig. 6 [file 44318_2026_818_MOESM10_ESM.zip › Figure 6/Figure 6D+6E+6G/Figure 6D.xlsx]

## Sheet: Figure 6D
Aβ plague area (%)
Cortex	1	2	3	4	Average	SEM
WT+AAV	0.00029	0.00016	9e-05		0.00018	5.85947e-05
5XFAD+AAV	0.00645	0.01854	0.02243	0.00605	0.0133675	0.0041861
5XFAD+FAM134BWT	0.00134	0.00037	0.00168	0.0019	0.0013225	0.000337747
5XFAD+FAM134BmutLIR	0.01543	0.00748	0.01211	0.00766	0.01067	0.00191414
Hippocampus	1	2	3	4	Average	SEM
WT+AAV	4e-05	0.00013	0.00018		0.000116667	3.5473e-05
5XFAD+AAV	0.00369	0.02149	0.00978	0.00485	0.0099525	0.0040661
5XFAD+FAM134BWT	0.00027	0.00187	0.00142	0.00017	0.0009325	0.000421987
5XFAD+FAM134BmutLIR	0.00805	0.00389	0.00566	0.002	0.0049	0.00128874
Tukey's multiple comparisons test	Significant?	Summary	Adjusted P Value
Cortex
WT+AAV vs. 5XFAD+AAV	Yes	**	0.0062
5XFAD+AAV vs. 5XFAD+FAM134BWT	Yes	**	0.007
5XFAD+AAV vs. 5XFAD+FAM134BmutLIR	No	ns	0.8444
5XFAD+FAM134BWT vs. 5XFAD+FAM134BmutLIR	Yes	*	0.048
HIppocampus
WT+AAV vs. 5XFAD+AAV	Yes	*	0.0489
5XFAD+AAV vs. 5XFAD+FAM134BWT	No	ns	0.054
5XFAD+AAV vs. 5XFAD+FAM134BmutLIR	No	ns	0.4341
5XFAD+FAM134BWT vs. 5XFAD+FAM134BmutLIR	No	ns	0.063
