# Supplementary material for: FAM134B-mediated ER-phagy degrades APP and suppresses Alzheimer’s disease pathology
Source: EMBO J. 2026 May 26;45(13):4492–530. doi: 10.1038/s44318-026-00818-9 (PMC13324857; doi:10.1038/s44318-026-00818-9)
Supplement: Supplementary file 10 — Source data Fig. 6 [file 44318_2026_818_MOESM10_ESM.zip › Figure 6/Figure 6D+6E+6G/Figure 6E.xlsx]

## Sheet: Figure 6E
Number of Aβ plaques
Cortex	1	2	3	4	Average	SEM
WT+AAV	0	0	0		0	0
5XFAD+AAV	22	74	50	17	40.75	13.25
5XFAD+FAM134BWT	10	2	5	6	5.75	1.65202
5XFAD+FAM134BmutLIR	45	24	24	20	28.25	5.66238
Hippocampus	1	2	3	4	Average	SEM
WT+AAV	0	0	1		0.333333	0.333333
5XFAD+AAV	16	48	14	11	22.25	8.6446
5XFAD+FAM134BWT	0	2	7	0	2.25	1.65202
5XFAD+FAM134BmutLIR	44	19	12	13	22	7.49444
Tukey's multiple comparisons test	Significant?	Summary	Adjusted P Value
Cortex
WT+AAV vs. 5XFAD+AAV	Yes	**	0.004
5XFAD+AAV vs. 5XFAD+FAM134BWT	Yes	**	0.0078
5XFAD+AAV vs. 5XFAD+FAM134BmutLIR	No	ns	0.578
5XFAD+FAM134BWT vs. 5XFAD+FAM134BmutLIR	Yes	*	0.0423
HIppocampus
WT+AAV vs. 5XFAD+AAV	Yes	*	0.0456
5XFAD+AAV vs. 5XFAD+FAM134BWT	No	ns	0.053
5XFAD+AAV vs. 5XFAD+FAM134BmutLIR	No	ns	>0.9999
5XFAD+FAM134BWT vs. 5XFAD+FAM134BmutLIR	Yes	*	0.0433
