# Supplementary material for: FAM134B-mediated ER-phagy degrades APP and suppresses Alzheimer’s disease pathology
Source: EMBO J. 2026 May 26;45(13):4492–530. doi: 10.1038/s44318-026-00818-9 (PMC13324857; doi:10.1038/s44318-026-00818-9)
Supplement: Supplementary file 10 — Source data Fig. 6 [file 44318_2026_818_MOESM10_ESM.zip › Figure 6/Figure 6D+6E+6G/Figure 6G.xlsx]

## Sheet: Figure 6G
Relative Aβ level
Cortex				Average	SEM
WT+AAV	0.96559	0.839315	0.846863	0.883923	0.0408917
5XFAD+AAV	2.84333	2.72155	2.67901	2.74796	0.0492389
5XFAD+FAM134BWT	1.31591	1.30268	1.55732	1.39197	0.0827632
5XFAD+FAM134BmutLIR	1.9644	2.24423	2.557	2.25521	0.171157
Hippocampus
WT+AAV	1.12598	1.07318	1.00009	1.06642	0.0364996
5XFAD+AAV	12.3283	12.2335	11.6518	12.0712	0.211452
5XFAD+FAM134BWT	5.23177	5.89945	8.33009	6.4871	0.941435
5XFAD+FAM134BmutLIR	10.6303	9.57115	9.00214	9.73452	0.477046
Sidak's multiple comparisons test	Significant?	Summary	Adjusted P Value
Cortex
WT+AAV vs. 5XFAD+AAV	Yes	***	0.0001
5XFAD+AAV vs. 5XFAD+FAM134BWT	Yes	**	0.0012
5XFAD+AAV vs. 5XFAD+FAM134BmutLIR	Yes	*	0.0408
Hippocampus
WT+AAV vs. 5XFAD+AAV	Yes	****	<0.0001
5XFAD+AAV vs. 5XFAD+FAM134BWT	Yes	****	<0.0001
5XFAD+AAV vs. 5XFAD+FAM134BmutLIR	No	**	0.003
	Original grayscale value
	Cortex
		Aβ	Ponceau S	Aβ / Ponceau S	Normalization	Average
WT+AAV	#1-1	131232	1975959	0.0664143	1
	#2-1	120697	1941383	0.0621706	0.936103
	#3-1	125951	1974090	0.0638021	0.960667	0.96559
	#1-2	115045	1872912	0.0614257	0.924887
	#2-2	110712	2132996	0.0519045	0.781525
	#3-2	104562	1940016	0.0538975	0.811534	0.839315
	#1-3	133009	1980285	0.0671666	1.01133
	#2-3	108741	2060928	0.0527631	0.794454
	#3-3	97516	1998207	0.0488018	0.734808	0.846863
5XFAD+AAV	#1-1	334619	1982572	0.16878	2.54132
	#2-1	355057	1851534	0.191764	2.88738
	#3-1	371517	1803752	0.205969	3.10127	2.84333
	#1-2	322410	1960326	0.164468	2.47639
	#2-2	343667	1870143	0.183765	2.76695
	#3-2	351969	1814105	0.194018	2.92133	2.72155
	#1-3	292031	1957584	0.149179	2.24619
	#2-3	341337	1900077	0.179644	2.70489
	#3-3	380761	1857824	0.20495	3.08593	2.67901
5XFAD+FAM134BWT	#1-1	192261	2172008	0.0885176	1.33281
	#2-1	194481	2186766	0.0889354	1.3391
	#3-1	175261	2068397	0.0847328	1.27582	1.31591
	#1-2	190026	2155013	0.0881786	1.3277
	#2-2	186995	2128897	0.0878366	1.32255
	#3-2	167760	2008259	0.083535	1.25779	1.30268
	#1-3	231745	2034607	0.113902	1.71502
	#2-3	213300	2057474	0.103671	1.56097
	#3-3	182618	1969716	0.0927129	1.39598	1.55732
5XFAD+FAM134BmutLIR	#1-1	250778	2333475	0.10747	1.61817
	#2-1	287813	2165280	0.132922	2.0014
	#3-1	311100	2060252	0.151001	2.27362	1.9644
	#1-2	289537	2243329	0.129066	1.94334
	#2-2	317892	2133614	0.148992	2.24338
	#3-2	346249	2047735	0.169089	2.54597	2.24423
	#1-3	308189	2230160	0.138191	2.08075
	#2-3	363540	2090643	0.173889	2.61825
	#3-3	404579	2049712	0.197383	2.972	2.557
	Hippocampus
		Aβ	Ponceau S	Aβ / Ponceau S	Normalization	Average
WT+AAV	#1-1	32522	1462750	0.0222335	1
	#2-1	36120	1391244	0.0259624	1.16772
	#3-1	34009	1263918	0.0269076	1.21023	1.12598
	#1-2	35314	1501930	0.0235124	1.05752
	#2-2	34756	1427144	0.0243535	1.09535
	#3-2	30742	1296275	0.0237156	1.06666	1.07318
	#1-3	34439	1547171	0.0222593	1.00116
	#2-3	32858	1470104	0.0223508	1.00528
	#3-3	29247	1323627	0.0220961	0.993822	1.00009
5XFAD+AAV	#1-1	281783	1328977	0.21203	9.53653
	#2-1	345196	1194805	0.288914	12.9946
	#3-1	395930	1232057	0.321357	14.4537	12.3283
	#1-2	278661	1326546	0.210065	9.44815
	#2-2	338691	1208161	0.280336	12.6087
	#3-2	412935	1268325	0.325575	14.6435	12.2335
	#1-3	287049	1370710	0.209416	9.41897
	#2-3	312769	1241315	0.251966	11.3327
	#3-3	401909	1272667	0.315801	14.2038	11.6518
5XFAD+FAM134BWT	#1-1	160828	1675934	0.0959632	4.31616
	#2-1	198050	1504237	0.131661	5.92177
	#3-1	168716	1390479	0.121337	5.45739	5.23177
	#1-2	196189	1716719	0.114281	5.14006
	#2-2	211965	1512973	0.140098	6.30124
	#3-2	195969	1408677	0.139116	6.25704	5.89945
	#1-3	254361	1761167	0.144428	6.49595
	#2-3	315334	1580229	0.19955	8.97519
	#3-3	313844	1482892	0.211643	9.51913	8.33009
5XFAD+FAM134BmutLIR	#1-1	309743	1379712	0.224498	10.0973
	#2-1	212801	1243001	0.171199	7.70008
	#3-1	388290	1239175	0.313346	14.0934	10.6303
	#1-2	255521	1435957	0.177945	8.00346
	#2-2	160910	1254734	0.128242	5.76799
	#3-2	421190	1267833	0.332213	14.942	9.57115
	#1-3	298649	1505612	0.198357	8.92156
	#2-3	150942	1343188	0.112376	5.05436
	#3-3	372768	1286679	0.289713	13.0305	9.00214
